# Supplementary material for: Genetic potential for aerobic respiration and denitrification in globally distributed respiratory endosymbionts
Source: Nat Commun. 2024 Nov 8;15:9682. doi: 10.1038/s41467-024-54047-x (PMC11549363; doi:10.1038/s41467-024-54047-x)
Supplement: Supplementary file 3 — Supplementary Dataset 1 [file 41467_2024_54047_MOESM3_ESM.gz]

Archive with 1 entries (1 files):
- Supplemental_file_S1___Ca_A_agrarius_reoriented.fa
