# Supplementary material for: Genetic potential for aerobic respiration and denitrification in globally distributed respiratory endosymbionts
Source: Nat Commun. 2024 Nov 8;15:9682. doi: 10.1038/s41467-024-54047-x (PMC11549363; doi:10.1038/s41467-024-54047-x)
Supplement: Supplementary file 7 — Supplementary Dataset 5 [file 41467_2024_54047_MOESM7_ESM.xlsx]

## Sheet: Sheet1
genome	start	end	type	predicted function
Ca. Azoamicus ciliaticola	7663	8121	truncated gene	tRNA (guanosine(37)-N1)-methyltransferase TrmD
Ca. Azoamicus ciliaticola	83520	83720	truncated gene	zinc ribbon domain-containing protein
Ca. Azoamicus ciliaticola	194704	194985	truncated gene	4Fe-4S binding protein
Ca. Azosocius agrarius	29375	30328	extended gene	hypothetical protein
Ca. Azosocius agrarius	61936	62226	truncated gene	50S ribosomal protein L25
Ca. Azosocius agrarius	155621	157219	truncated gene	ribonuclease E
Ca. Azosocius agrarius	225749	226192	truncated gene	translation initiation factor IF-3
Ca. Azosocius agrarius	264573	265573	fragmented gene	peptide chain release factor 2
Ca. Azosocius agrarius	295796	296107	truncated gene	elongation factor P
Ca. Azosocius agrarius	308312	308433	intergenic, missed by prodigal	ribosomal protein L36
Ca. Azosocius agrarius	342082	342489	extended gene	DNA-directed RNA polymerase subunit omega
Ca. Azosocius aquiferis	29308	30249	extended gene	hypothetical protein
Ca. Azosocius aquiferis	44028	44461	intergenic, missed by prodigal	tRNA (guanosine(46)-N7)-methyltransferase TrmB
Ca. Azosocius aquiferis	66400	66705	truncated gene	50S ribosomal protein L25
Ca. Azosocius aquiferis	92481	92678	truncated gene	hypothetical protein
Ca. Azosocius aquiferis	96242	96553	extended gene	carbon storage regulator CsrA
Ca. Azosocius aquiferis	160900	162459	truncated gene	ribonuclease E
Ca. Azosocius aquiferis	330522	331273	fragmented gene	16S rRNA (uracil(1498)-N(3))-methyltransferase
Ca. Azoamicus viridis	8812	9279	truncated gene	tRNA (guanosine(37)-N1)-methyltransferase TrmD
Ca. Azoamicus viridis	33953	35631	fragmented gene	hypothetical protein
Ca. Azoamicus viridis	129993	130337	truncated gene	16S rRNA (guanine(966)-N(2))-methyltransferase RsmD
Ca. Azoamicus viridis	187042	187377	truncated gene	translation initiation factor IF-3
Ca. Azoamicus viridis	200918	202516	truncated gene	ribonuclease E
Ca. Azoamicus viridis	256841	257176	truncated gene	RnfABCDGE type electron transport complex subunit B
Ca. Azoamicus viridis	326840	326973	intergenic, missed by prodigal	zinc-finger domain-containing protein
Ca. Azoamicus soli	39866	41263	fragmented gene	membrane protein insertase YidC
Ca. Azoamicus soli	44579	44974	extended gene	ATP synthase subunit I
Ca. Azoamicus soli	66535	66714	truncated gene	NTP transferase domain-containing protein
Ca. Azoamicus soli	155487	157067	truncated gene	Ribonuclease E
Ca. Azoamicus soli	189132	189343	intergenic, missed by prodigal	protease SohB
Ca. Azoamicus soli	244605	244862	extended gene	inc-finger domain-containing protein
Ca. Azoamicus soli	258176	258370	truncated gene	preprotein translocase subunit SecE
