# Supplementary material for: Genetic potential for aerobic respiration and denitrification in globally distributed respiratory endosymbionts
Source: Nat Commun. 2024 Nov 8;15:9682. doi: 10.1038/s41467-024-54047-x (PMC11549363; doi:10.1038/s41467-024-54047-x)
Supplement: Supplementary file 8 — Supplementary Dataset 6 [file 41467_2024_54047_MOESM8_ESM.xlsx]

## Sheet: Sheet1
Reference genome	Dataset	Genome length	Coverage	SNV count	Dominant nucleotide (average %)
Ca. Azoamicus ciliaticola	ERR3856786	292520	113.213	2856	90.6137
Ca. Azoamicus ciliaticola	ERR3856787	292520	11.0062	68	66.8476
Ca. Azoamicus ciliaticola	ERR3856788	292520	0.510044	9	66.0938
Ca. Azoamicus ciliaticola	ERR3856789	292520	2.30975	29	60.9226
Ca. Azoamicus ciliaticola	ERR4804503	292520	558.461	124	77.0255
Ca. Azoamicus ciliaticola	ERR4804504	292520	226.866	695	87.0718
Ca. Azoamicus ciliaticola	ERR4804505	292520	676.785	74	79.203
Ca. Azoamicus ciliaticola	ERR4804506	292520	45.4793	485	78.7212
Ca. Azoamicus viridis	SRR8863434	373572	0.929111	7	53.5119
Ca. Azoamicus viridis	SRR8863435	373572	12.1839	20	79.4118
Ca. Azoamicus viridis	SRR8863439	373572	12.1578	26	72.5558
Ca. Azoamicus soli	SRR8863434	284432	0.124662	0	0
Ca. Azoamicus soli	SRR8863435	284432	3.7043	17	66.3213
Ca. Azoamicus soli	SRR8863439	284432	7.47665	27	69.9606
Ca. Azosocius agrarius	SRR12113421	351737	23.3523	54	86.4754
Ca. Azosocius agrarius	SRR12113422	351737	1.80454	25	65.0158
Ca. Azosocius aquiferis	ERR3858113	353051	0.881952	33	74.944
Ca. Azosocius aquiferis	ERR3858114	353051	0.293703	41	74.5991
Ca. Azosocius aquiferis	ERR3858115	353051	2.70414	65	76.1094
