# Supplementary material for: Genetic potential for aerobic respiration and denitrification in globally distributed respiratory endosymbionts
Source: Nat Commun. 2024 Nov 8;15:9682. doi: 10.1038/s41467-024-54047-x (PMC11549363; doi:10.1038/s41467-024-54047-x)
Supplement: Supplementary file 10 — Supplementary Dataset 8 [file 41467_2024_54047_MOESM10_ESM.xlsx]

## Sheet: Map_data
#SampleID	Size	Description	1.99	1.97	1.95	BioProject	BioSample	Lat	Lon	Hit	Percentage > 95
SRR1302148	1406	marine sediment metagenome	0	0	49	PRJNA248733	SAMN02800527	38.7855	-75.1044	Ca. A. ciliaticola	3.48506
SRR8209908	20925	wastewater metagenome	0	0	308	PRJNA506065	SAMN10442200	43	-92.5	Ca. A. soli	1.47192
SRR7818470	10934	activated sludge metagenome	154	154	154	PRJNA490320	SAMN10032721			Ca. A. ciliaticola	1.40845
SRR8290262	9810	human gut metagenome	0	138	138	PRJNA508819	SAMN10531394	30.3	120.2	Ca. A. ciliaticola	1.40673
SRR7818555	22591	activated sludge metagenome	306	306	306	PRJNA490320	SAMN10032687			Ca. A. ciliaticola	1.35452
SRR7818483	22068	activated sludge metagenome	281	281	281	PRJNA490320	SAMN10032689			Ca. A. ciliaticola	1.27334
SRR1618370	10147	freshwater metagenome	0	0	127	PRJNA263673	SAMN03104934	59.83	17.21	Ca. A. ciliaticola	1.2516
SRR8209909	15301	wastewater metagenome	0	0	181	PRJNA506065	SAMN10442199	43	-92.5	Ca. A. soli	1.18293
SRR5173736	97184	freshwater metagenome	0	1144	1144	PRJNA360847	SAMN06215863	36.489	-95.047	Ca. A. ciliaticola	1.17715
SRR8210066	29620	wastewater metagenome	0	0	315	PRJNA506065	SAMN10442201	43	-92.5	Ca. A. soli	1.06347
SRR5648101	65359	aquatic metagenome	0	0	650	PRJNA387662	SAMN07173924	31.9048	34.8046	Ca. A. soli	0.994507
ERR1676606	12928	unidentified	0	0	118	PRJEB15664	SAMEA4493348	51.1193	10.4692	Ca. A. agrarius	0.912748
SRR7818415	8994	activated sludge metagenome	76	76	76	PRJNA490320	SAMN10032829			Ca. A. ciliaticola	0.845008
SRR7818498	31800	activated sludge metagenome	257	257	257	PRJNA490320	SAMN10032845			Ca. A. ciliaticola	0.808176
SRR7818441	21415	activated sludge metagenome	164	164	164	PRJNA490320	SAMN10032835			Ca. A. ciliaticola	0.765818
SRR7818416	25813	activated sludge metagenome	197	197	197	PRJNA490320	SAMN10032831			Ca. A. ciliaticola	0.763181
SRR7818454	30015	activated sludge metagenome	208	208	208	PRJNA490320	SAMN10032727			Ca. A. ciliaticola	0.692987
SRR7818479	19370	activated sludge metagenome	130	130	130	PRJNA490320	SAMN10032691			Ca. A. ciliaticola	0.671141
SRR7890098	99418	aquatic metagenome	0	626	626	PRJNA491504	SAMN10097249			Ca. A. ciliaticola	0.629665
SRR7818532	19745	activated sludge metagenome	123	123	123	PRJNA490320	SAMN10032747			Ca. A. ciliaticola	0.622943
SRR7818421	6844	activated sludge metagenome	39	39	39	PRJNA490320	SAMN10032833			Ca. A. ciliaticola	0.569842
SRR5648082	74648	aquatic metagenome	0	416	416	PRJNA387662	SAMN07173919	31.9048	34.8046	Ca. A. soli	0.557282
SRR1302149	1502	marine sediment metagenome	0	0	8	PRJNA248733	SAMN02800528	38.7855	-75.1044	Ca. A. soli	0.532623
SRR5648104	190546	aquatic metagenome	0	0	1000	PRJNA387662	SAMN07173920	1.9048	34.8046	Ca. A. soli	0.524808
SRR7136617	16734	freshwater metagenome	0	82	82	PRJNA453972	SAMN08994916	50.9454	-3.2104	Ca. A. ciliaticola	0.49002
SRR7818426	17594	activated sludge metagenome	86	86	86	PRJNA490320	SAMN10032745			Ca. A. ciliaticola	0.488803
SRR7818475	19601	activated sludge metagenome	95	95	95	PRJNA490320	SAMN10032935			Ca. A. ciliaticola	0.484669
SRR5648081	61438	aquatic metagenome	0	0	289	PRJNA387662	SAMN07173921	31.9048	34.8046	Ca. A. soli	0.470393
SRR7818543	17051	activated sludge metagenome	76	76	76	PRJNA490320	SAMN10032947			Ca. A. ciliaticola	0.445722
SRR7818496	19769	activated sludge metagenome	84	84	84	PRJNA490320	SAMN10032849			Ca. A. ciliaticola	0.424908
SRR7818451	15481	activated sludge metagenome	65	65	65	PRJNA490320	SAMN10032733			Ca. A. ciliaticola	0.41987
SRR1618431	15489	freshwater metagenome	0	0	65	PRJNA263673	SAMN03104985	59.97	17.15	Ca. A. ciliaticola	0.419653
ERR1551962	59581	unidentified bacterium	0	249	249	PRJEB14968	SAMEA4359178	51.2093	10.7922	Ca. A. agrarius	0.417918
SRR7818452	21373	activated sludge metagenome	87	87	87	PRJNA490320	SAMN10032731			Ca. A. ciliaticola	0.407056
SRR7818494	29488	activated sludge metagenome	117	117	117	PRJNA490320	SAMN10032853			Ca. A. ciliaticola	0.396772
SRR2962925	37255	freshwater metagenome	142	142	142	PRJNA304344	SAMN04299326	42.665	-85.485	Ca. A. ciliaticola	0.381157
SRR7818431	10340	activated sludge metagenome	39	39	39	PRJNA490320	SAMN10032737			Ca. A. ciliaticola	0.377176
SRR2015522	816	freshwater metagenome	3	3	3	PRJNA282452	SAMN03565674	47.7804	11.3137	Ca. A. ciliaticola	0.367647
SRR7818565	23617	activated sludge metagenome	85	85	85	PRJNA490320	SAMN10032693			Ca. A. ciliaticola	0.35991
SRR5648128	46798	aquatic metagenome	0	167	167	PRJNA387662	SAMN07173923	31.9048	34.8046	Ca. A. soli	0.356853
SRR7818440	21941	activated sludge metagenome	74	74	74	PRJNA490320	SAMN10032837			Ca. A. ciliaticola	0.337268
SRR7818491	23346	activated sludge metagenome	78	78	78	PRJNA490320	SAMN10032931			Ca. A. ciliaticola	0.334104
SRR7818408	29322	activated sludge metagenome	95	95	95	PRJNA490320	SAMN10032945			Ca. A. ciliaticola	0.323989
SRR7818495	22474	activated sludge metagenome	69	69	69	PRJNA490320	SAMN10032851			Ca. A. ciliaticola	0.307021
SRR7818478	27927	activated sludge metagenome	85	85	85	PRJNA490320	SAMN10032941			Ca. A. ciliaticola	0.304365
SRR7818468	24868	activated sludge metagenome	74	74	74	PRJNA490320	SAMN10032717			Ca. A. ciliaticola	0.297571
SRR7818453	22368	activated sludge metagenome	65	65	65	PRJNA490320	SAMN10032729			Ca. A. ciliaticola	0.290594
SRR7818472	24109	activated sludge metagenome	70	70	70	PRJNA490320	SAMN10032943			Ca. A. ciliaticola	0.290348
ERR1147136	39343	metagenome	0	0	114	PRJEB8879	SAMEA3309472	47.7357	-3.42714	Ca. A. ciliaticola	0.289759
ERR894665	14200	Musa AAB Group	0	19	41	PRJEB9422	SAMEA3401896	0.4167	32.5333	Ca. A. ciliaticola	0.288732
SRR7818445	17151	activated sludge metagenome	48	48	48	PRJNA490320	SAMN10032843			Ca. A. ciliaticola	0.279867
SRR7818510	10049	activated sludge metagenome	28	28	28	PRJNA490320	SAMN10032697			Ca. A. ciliaticola	0.278635
SRR7818427	16507	activated sludge metagenome	44	44	44	PRJNA490320	SAMN10032743			Ca. A. ciliaticola	0.266554
SRR7818466	20198	activated sludge metagenome	53	53	53	PRJNA490320	SAMN10032723			Ca. A. ciliaticola	0.262402
SRR7818413	27420	activated sludge metagenome	70	70	70	PRJNA490320	SAMN10032753			Ca. A. ciliaticola	0.255288
SRR7818471	19281	activated sludge metagenome	48	48	48	PRJNA490320	SAMN10032719			Ca. A. ciliaticola	0.24895
SRR7818509	17253	activated sludge metagenome	41	41	41	PRJNA490320	SAMN10032695			Ca. A. ciliaticola	0.23764
SRR7818480	22402	activated sludge metagenome	52	52	52	PRJNA490320	SAMN10032933			Ca. A. ciliaticola	0.232122
SRR8745684	42978	riverine metagenome	0	0	99	PRJNA527829	SAMN11160739	38.9232	-106.951	Ca. A. agrarius	0.23035
SRR8745684	42978	riverine metagenome	0	0	99	PRJNA527829	SAMN11160739	38.9232	-106.951	Ca. A. aquiferis	0.23035
SRR2962923	30309	freshwater metagenome	67	67	67	PRJNA304344	SAMN04299324	42.665	-85.485	Ca. A. ciliaticola	0.221056
SRR8401987	10512	sludge metagenome	23	23	23	PRJNA513057	SAMN10693970	35.907	128.595	Ca. A. ciliaticola	0.218798
SRR5173752	41357	freshwater metagenome	90	90	90	PRJNA360847	SAMN06215880	36.565	-94.917	Ca. A. ciliaticola	0.217617
SRR5173731	100869	freshwater metagenome	214	214	214	PRJNA360847	SAMN06215860	36.489	-95.047	Ca. A. ciliaticola	0.212156
SRR8402024	11573	sludge metagenome	24	24	24	PRJNA513057	SAMN10693970	35.907	128.595	Ca. A. ciliaticola	0.207379
SRR6424135	125666	freshwater metagenome	0	237	237	PRJNA414894	SAMN08195236	-3.38188	-60.2563	Ca. A. ciliaticola	0.188595
ERR1147144	17687	metagenome	0	33	33	PRJEB8879	SAMEA3309468	48.1828	-1.64346	Ca. A. ciliaticola	0.186578
SRR7818469	16439	activated sludge metagenome	30	30	30	PRJNA490320	SAMN10032715			Ca. A. ciliaticola	0.182493
SRR6814710	3320	aquatic metagenome	6	6	6	PRJNA358603	SAMN06176680			Ca. A. ciliaticola	0.180723
SRR7818554	5549	activated sludge metagenome	10	10	10	PRJNA490320	SAMN10032755			Ca. A. ciliaticola	0.180213
SRR5648115	59801	aquatic metagenome	0	106	106	PRJNA387662	SAMN07173922	31.9048	34.8046	Ca. A. soli	0.177255
SRR7818521	30542	activated sludge metagenome	53	53	53	PRJNA490320	SAMN10032857			Ca. A. ciliaticola	0.173532
SRR7818442	28050	activated sludge metagenome	48	48	48	PRJNA490320	SAMN10032841			Ca. A. ciliaticola	0.171123
SRR7818449	15912	activated sludge metagenome	27	27	27	PRJNA490320	SAMN10032751			Ca. A. ciliaticola	0.169683
SRR7818511	31278	activated sludge metagenome	53	53	53	PRJNA490320	SAMN10032699			Ca. A. ciliaticola	0.169448
SRR1924243	28419	bioreactor metagenome	0	0	48	PRJNA278910	SAMN03434926	39.92	116.46	Ca. A. ciliaticola	0.168901
SRR7818520	25048	activated sludge metagenome	39	39	39	PRJNA490320	SAMN10032855			Ca. A. ciliaticola	0.155701
SRR7818519	20462	activated sludge metagenome	31	31	31	PRJNA490320	SAMN10032859			Ca. A. ciliaticola	0.1515
SRR2162786	45006	sediment metagenome	0	0	68	PRJNA292818	SAMN03988805	36.15	117.05	Ca. A. ciliaticola	0.151091
SRR1822669	39931	microbial mat metagenome	0	0	60	PRJNA276917	SAMN03382425	33.64	-118.8	Ca. A. ciliaticola	0.150259
SRR2058139	4796	groundwater metagenome	0	0	7	PRJNA274379	SAMN03328443	41.55	-70.5278	Ca. A. aquiferis	0.145955
ERR1147138	15102	metagenome	0	22	22	PRJEB8879	SAMEA3309474	47.7357	-3.42714	Ca. A. ciliaticola	0.145676
SRR7818429	16521	activated sludge metagenome	24	24	24	PRJNA490320	SAMN10032741			Ca. A. ciliaticola	0.14527
SRR8745696	119805	riverine metagenome	0	0	173	PRJNA527829	SAMN11160748	38.9232	-106.951	Ca. A. agrarius	0.144401
SRR7818430	13861	activated sludge metagenome	20	20	20	PRJNA490320	SAMN10032735			Ca. A. ciliaticola	0.14429
ERR894656	11199	Musa AAB Group	0	0	16	PRJEB9422	SAMEA3401887	0.4167	32.5333	Ca. A. ciliaticola	0.14287
SRR6429282	22416	freshwater metagenome	0	0	32	PRJNA427223	SAMN08225636	39.0367	-84.1381	Ca. A. ciliaticola	0.142755
SRR7818443	17085	activated sludge metagenome	24	24	24	PRJNA490320	SAMN10032839			Ca. A. ciliaticola	0.140474
SRR5173729	55544	freshwater metagenome	78	78	78	PRJNA360847	SAMN06215859	36.489	-95.047	Ca. A. ciliaticola	0.140429
SRR7366994	7510	groundwater metagenome	10	10	10	PRJNA476775	SAMN09456017	39.5292	-107.773	Ca. A. viridis	0.133156
SRR5856779	25807	sludge metagenome	0	0	33	PRJNA395301	SAMN07375126			Ca. A. ciliaticola	0.127872
SRR5856736	23771	sludge metagenome	0	0	30	PRJNA395301	SAMN07375121			Ca. A. ciliaticola	0.126204
ERR1147137	17593	metagenome	0	21	21	PRJEB8879	SAMEA3309473	47.7357	-3.42714	Ca. A. ciliaticola	0.119366
SRR1618443	12864	freshwater metagenome	0	0	15	PRJNA263673	SAMN03104995	59.97	17.15	Ca. A. ciliaticola	0.116604
SRR7818465	16620	activated sludge metagenome	19	19	19	PRJNA490320	SAMN10032749			Ca. A. ciliaticola	0.11432
ERR055819	2654	groundwater metagenome	0	0	3	PRJEB2767	SAMEA1035190	35.974	84.2789	Ca. A. ciliaticola	0.113037
SRR6424117	114579	freshwater metagenome	0	129	129	PRJNA414894	SAMN08195234	-3.49497	-60.2628	Ca. A. ciliaticola	0.112586
SRR6429535	16943	freshwater metagenome	0	19	19	PRJNA427223	SAMN08225636	39.0367	-84.1381	Ca. A. ciliaticola	0.112141
SRR830590	42905	aquatic metagenome	0	48	48	PRJNA197243	SAMN02046321			Ca. A. ciliaticola	0.111875
SRR2041010	19802	aquatic metagenome	0	0	22	PRJNA284506	SAMN03731540	38.5539	-121.738	Ca. A. ciliaticola	0.1111
SRR6037378	31290	activated sludge metagenome	0	0	33	PRJNA407259	SAMN07644452			Ca. A. ciliaticola	0.105465
ERR1551961	28612	unidentified bacterium	0	30	30	PRJEB14968	SAMEA4359177	51.2093	10.7922	Ca. A. agrarius	0.104851
SRR2083955	316411	freshwater metagenome	0	330	330	PRJNA287840	SAMN03798314	49	-123	Ca. A. ciliaticola	0.104295
SRR7890102	55210	aquatic metagenome	0	57	57	PRJNA491504	SAMN10097246			Ca. A. ciliaticola	0.103242
SRR2083943	180393	freshwater metagenome	0	186	186	PRJNA287840	SAMN03798302	49	-123	Ca. A. ciliaticola	0.103108
SRR7366996	8796	groundwater metagenome	9	9	9	PRJNA476775	SAMN09456019	39.5292	-107.773	Ca. A. agrarius	0.102319
SRR1924242	27426	bioreactor metagenome	0	0	28	PRJNA278910	SAMN03434925	39.92	116.46	Ca. A. ciliaticola	0.102093
SRR8402000	5890	sludge metagenome	6	6	6	PRJNA513057	SAMN10693970	35.907	128.595	Ca. A. ciliaticola	0.101868
SRR8401986	13329	sludge metagenome	13	13	13	PRJNA513057	SAMN10693970	35.907	128.595	Ca. A. ciliaticola	0.0975317
ERR2322414	42098	bacterium	41	41	41	PRJEB25133	SAMEA104610118	51.1975	10.7555	Ca. A. aquiferis	0.0973918
SRR6828953	102556	aquatic metagenome	0	0	97	PRJNA438037	SAMN08689202	30.51	113.23	Ca. A. ciliaticola	0.0945825
SRR2084007	24532	freshwater metagenome	0	23	23	PRJNA287840	SAMN03798366	49	-123	Ca. A. ciliaticola	0.0937551
ERR440341	91163	metagenome	0	0	83	PRJEB5696	SAMEA2377688			Ca. A. aquiferis	0.0910457
SRR6432748	296405	marine metagenome	0	0	264	PRJNA393056	SAMN07339970	-20.526	-70.712	Ca. A. ciliaticola	0.0890673
SRR2083907	293495	freshwater metagenome	0	258	258	PRJNA287840	SAMN03798266	49	-123	Ca. A. ciliaticola	0.0879061
SRR7366995	11524	groundwater metagenome	10	10	10	PRJNA476775	SAMN09456018	39.5292	-107.773	Ca. A. viridis	0.0867754
ERR894663	10612	Musa AAB Group	0	0	9	PRJEB9422	SAMEA3401894	0.4167	32.5333	Ca. A. ciliaticola	0.0848096
SRR6424170	174512	freshwater metagenome	0	0	145	PRJNA414894	SAMN08195174	-3.49497	-60.2628	Ca. A. ciliaticola	0.0830888
SRR7818448	20471	activated sludge metagenome	17	17	17	PRJNA490320	SAMN10032949			Ca. A. ciliaticola	0.0830443
SRR2083951	289483	freshwater metagenome	0	239	239	PRJNA287840	SAMN03798310	49	-123	Ca. A. ciliaticola	0.082561
SRR6424124	206253	freshwater metagenome	0	0	167	PRJNA414894	SAMN08195199	-3.37256	-60.2148	Ca. A. ciliaticola	0.0809685
SRR5856738	29811	sludge metagenome	0	0	24	PRJNA395301	SAMN07375123			Ca. A. ciliaticola	0.0805072
SRR6429536	22499	freshwater metagenome	0	18	18	PRJNA427223	SAMN08225636	39.0367	-84.1381	Ca. A. ciliaticola	0.0800036
SRR6937346	12511	plant metagenome	0	10	10	PRJNA448553	SAMN08849060	31.02	-87.68	Ca. A. ciliaticola	0.0799297
SRR3657530	11448	aquatic metagenome	0	0	9	PRJNA325101	SAMN05219294			Ca. A. ciliaticola	0.0786164
SRR8745703	61231	riverine metagenome	0	47	47	PRJNA527829	SAMN11160769	38.9232	-106.951	Ca. A. agrarius	0.0767585
SRR5173721	37935	freshwater metagenome	0	29	29	PRJNA360847	SAMN06215848	36.509	-94.955	Ca. A. ciliaticola	0.0764466
SRR6429397	11894	freshwater metagenome	0	9	9	PRJNA427223	SAMN08225636	39.0367	-84.1381	Ca. A. ciliaticola	0.0756684
ERR1147142	26894	metagenome	0	20	20	PRJEB8879	SAMEA3309466	48.1828	-1.64346	Ca. A. ciliaticola	0.074366
SRR2083915	236975	freshwater metagenome	0	170	170	PRJNA287840	SAMN03798274	49	-123	Ca. A. ciliaticola	0.0717375
SRR7818418	26929	activated sludge metagenome	19	19	19	PRJNA490320	SAMN10032827			Ca. A. ciliaticola	0.0705559
ERR894664	8809	Musa AAB Group	0	5	6	PRJEB9422	SAMEA3401895	0.4167	32.5333	Ca. A. ciliaticola	0.0681122
SRR1692409	13388	biofilm metagenome	0	0	9	PRJNA269187	SAMN03252394	31.3	121.5	Ca. A. ciliaticola	0.0672244
SRR2083903	262568	freshwater metagenome	0	175	175	PRJNA287840	SAMN03798262	49	-123	Ca. A. ciliaticola	0.0666494
SRR8301571	75811	activated sludge metagenome	0	0	49	PRJNA509305	SAMN10577674	22.5357	114.098	Ca. A. ciliaticola	0.0646344
DRR072491	68886	sludge metagenome	44	44	44	PRJDB5190	SAMD00064043	35	136	Ca. A. ciliaticola	0.0638736
SRR8301458	44009	activated sludge metagenome	0	0	28	PRJNA509305	SAMN10578258	35.4251	-97.4854	Ca. A. ciliaticola	0.0636233
SRR5856732	20469	sludge metagenome	0	0	13	PRJNA395301	SAMN07375125			Ca. A. ciliaticola	0.0635107
SRR2083911	314641	freshwater metagenome	0	199	199	PRJNA287840	SAMN03798270	49	-123	Ca. A. ciliaticola	0.0632467
SRR2083939	297683	freshwater metagenome	0	188	188	PRJNA287840	SAMN03798298	49	-123	Ca. A. ciliaticola	0.0631544
ERR1942642	218345	freshwater metagenome	0	137	137	PRJEB20502	SAMEA103983890			Ca. A. ciliaticola	0.0627447
SRR7818486	30461	activated sludge metagenome	19	19	19	PRJNA490320	SAMN10032711			Ca. A. ciliaticola	0.0623748
SRR5856758	28870	sludge metagenome	0	0	18	PRJNA395301	SAMN07375152			Ca. A. ciliaticola	0.0623485
SRR2083887	311767	freshwater metagenome	0	194	194	PRJNA287840	SAMN03798246	49	-123	Ca. A. ciliaticola	0.062226
SRR2015554	6546	freshwater metagenome	4	4	4	PRJNA282452	SAMN03565678	47.7978	11.298	Ca. A. ciliaticola	0.061106
SRR8535685	45926	activated sludge metagenome	28	28	28	PRJNA521048	SAMN10867876	34.21	108.59	Ca. A. ciliaticola	0.0609676
SRR8745740	89345	riverine metagenome	0	0	54	PRJNA527829	SAMN11160785	38.9232	-106.951	Ca. A. agrarius	0.0604399
SRR5173738	26645	freshwater metagenome	0	16	16	PRJNA360847	SAMN06215865	36.489	-95.047	Ca. A. ciliaticola	0.0600488
SRR4241278	6678	marine metagenome	0	0	4	PRJNA247822	SAMN05392466	48.35	-123.3	Ca. A. ciliaticola	0.0598982
SRR8301511	37138	activated sludge metagenome	0	0	22	PRJNA509305	SAMN10577737	38.2645	140.87	Ca. A. ciliaticola	0.0592385
SRR8301227	39499	activated sludge metagenome	0	23	23	PRJNA509305	SAMN10577719	34.3741	109	Ca. A. ciliaticola	0.0582293
SRR2083895	252941	freshwater metagenome	0	146	146	PRJNA287840	SAMN03798254	49	-123	Ca. A. ciliaticola	0.057721
ERR2322397	73586	bacterium	42	42	42	PRJEB25133	SAMEA104610101	51.1938	10.7185	Ca. A. aquiferis	0.0570761
ERR2322456	66789	bacterium	38	38	38	PRJEB25133	SAMEA104610160	51.2093	10.7922	Ca. A. aquiferis	0.0568956
SRR5115436	46018	biofilm metagenome	0	0	26	PRJNA357665	SAMN06142800			Ca. A. ciliaticola	0.0564996
SRR8301485	44403	activated sludge metagenome	0	25	25	PRJNA509305	SAMN10577738	38.2645	140.87	Ca. A. ciliaticola	0.0563025
SRR4036755	8886	soil metagenome	0	5	5	PRJNA339153	SAMN05580286	40.8994	-73.8711	Ca. A. ciliaticola	0.0562683
SRR7818503	17968	activated sludge metagenome	10	10	10	PRJNA490320	SAMN10032925			Ca. A. ciliaticola	0.0556545
ERR2322427	10858	bacterium	6	6	6	PRJEB25133	SAMEA104610131	51.1973	10.7549	Ca. A. aquiferis	0.0552588
SRR2068612	12861	marine metagenome	0	7	7	PRJNA247822	SAMN03387592	48.6	-123.5	Ca. A. ciliaticola	0.0544281
SRR8301572	42751	activated sludge metagenome	0	23	23	PRJNA509305	SAMN10577673	22.5357	114.098	Ca. A. ciliaticola	0.0537999
SRR5856739	28148	sludge metagenome	0	0	15	PRJNA395301	SAMN07375124			Ca. A. ciliaticola	0.0532898
ERR015548	7507	sediment metagenome	0	4	4	PRJEB2206	SAMEA789347			Ca. A. ciliaticola	0.0532836
SRR2068613	13148	marine metagenome	0	7	7	PRJNA247822	SAMN03387593	48.6	-123.5	Ca. A. ciliaticola	0.05324
SRR8300934	33839	activated sludge metagenome	0	18	18	PRJNA509305	SAMN10577710	31.5284	120.333	Ca. A. ciliaticola	0.0531931
SRR2041011	175003	aquatic metagenome	0	0	93	PRJNA284506	SAMN03731541	38.5539	-121.738	Ca. A. ciliaticola	0.0531419
SRR2083935	330240	freshwater metagenome	0	174	174	PRJNA287840	SAMN03798294	49	-123	Ca. A. ciliaticola	0.052689
SRR8402004	20951	sludge metagenome	11	11	11	PRJNA513057	SAMN10693970	35.907	128.595	Ca. A. ciliaticola	0.0525035
ERR1551954	19071	unidentified bacterium	0	0	10	PRJEB14968	SAMEA4359170	51.1938	10.7185	Ca. A. agrarius	0.0524356
SRR2083891	290894	freshwater metagenome	0	150	150	PRJNA287840	SAMN03798250	49	-123	Ca. A. ciliaticola	0.0515652
SRR6309162	27409	freshwater metagenome	14	14	14	PRJNA412984	SAMN08043499	43.2239	-86.2972	Ca. A. ciliaticola	0.0510781
ERR2322448	65092	bacterium	0	33	33	PRJEB25133	SAMEA104610152	51.2093	10.7922	Ca. A. agrarius	0.0506975
SRR1942892	33703	groundwater metagenome	0	0	17	PRJNA274379	SAMN03328433	41.55	-70.5278	Ca. A. aquiferis	0.0504406
SRR6807252	17847	soil metagenome	0	9	9	PRJNA436977	SAMN08636549	33.19	-81.42	Ca. A. ciliaticola	0.0504286
ERR2322421	29985	bacterium	15	15	15	PRJEB25133	SAMEA104610125	51.1973	10.7549	Ca. A. aquiferis	0.050025
SRR8301456	34230	activated sludge metagenome	0	0	17	PRJNA509305	SAMN10578259	35.4251	-97.4854	Ca. A. ciliaticola	0.049664
SRR7818477	22265	activated sludge metagenome	11	11	11	PRJNA490320	SAMN10032939			Ca. A. ciliaticola	0.0494049
SRR3233758	30377	aquatic metagenome	15	15	15	PRJNA315049	SAMN04549098	24.82	118.15	Ca. A. ciliaticola	0.0493795
SRR3233758	30377	aquatic metagenome	0	0	15	PRJNA315049	SAMN04549098	24.82	118.15	Ca. A. soli	0.0493795
SRR6998816	16357	freshwater metagenome	0	8	8	PRJNA445682	SAMN08916545	-26.3427	28.5667	Ca. A. ciliaticola	0.0489087
SRR2041009	167780	aquatic metagenome	0	0	82	PRJNA284506	SAMN03731539	38.5539	-121.738	Ca. A. ciliaticola	0.0488735
SRR8745762	55333	riverine metagenome	0	0	27	PRJNA527829	SAMN11160812	38.9232	-106.951	Ca. A. agrarius	0.0487955
ERR894645	18504	Musa AAB Group	0	0	9	PRJEB9422	SAMEA3401876	0.4167	32.5333	Ca. A. ciliaticola	0.0486381
DRR072448	69907	sludge metagenome	0	34	34	PRJDB5190	SAMD00064000	35	136	Ca. A. ciliaticola	0.048636
SRR8301376	53664	activated sludge metagenome	0	26	26	PRJNA509305	SAMN10577822	49.6113	6.1289	Ca. A. ciliaticola	0.0484496
SRR8401989	8287	sludge metagenome	4	4	4	PRJNA513057	SAMN10693970	35.907	128.595	Ca. A. ciliaticola	0.0482684
SRR8402005	10388	sludge metagenome	0	5	5	PRJNA513057	SAMN10693970	35.907	128.595	Ca. A. ciliaticola	0.0481325
SRR8301476	35461	activated sludge metagenome	0	17	17	PRJNA509305	SAMN10577821	49.6113	6.1289	Ca. A. ciliaticola	0.04794
SRR8301243	46056	activated sludge metagenome	0	22	22	PRJNA509305	SAMN10577720	34.3741	109	Ca. A. ciliaticola	0.0477679
ERR2322474	75759	bacterium	36	36	36	PRJEB25133	SAMEA104610178	51.2095	10.792	Ca. A. aquiferis	0.0475191
SRR3233753	25467	aquatic metagenome	12	12	12	PRJNA315049	SAMN04549095	24.82	118.15	Ca. A. ciliaticola	0.0471198
SRR7818417	21286	activated sludge metagenome	10	10	10	PRJNA490320	SAMN10032825			Ca. A. ciliaticola	0.0469792
SRR1692411	8679	biofilm metagenome	0	0	4	PRJNA269187	SAMN03252402	31.3	121.5	Ca. A. ciliaticola	0.0460883
SRR1553245	15328	aquatic metagenome	7	7	7	PRJNA257655	SAMN02991509	40.968	-124.226	Ca. A. ciliaticola	0.0456681
SRR1553245	15328	aquatic metagenome	0	0	7	PRJNA257655	SAMN02991509	40.968	-124.226	Ca. A. viridis	0.0456681
SRR5856755	32854	sludge metagenome	0	0	15	PRJNA395301	SAMN07375153			Ca. A. ciliaticola	0.0456565
SRR8298077	48327	activated sludge metagenome	0	22	22	PRJNA509305	SAMN10578506	-25.7362	28.1829	Ca. A. ciliaticola	0.0455232
SRR6429379	22303	freshwater metagenome	0	10	10	PRJNA427223	SAMN08225636	39.0367	-84.1381	Ca. A. ciliaticola	0.044837
SRR2083879	294240	freshwater metagenome	0	131	131	PRJNA287840	SAMN03798238	49	-123	Ca. A. ciliaticola	0.0445215
SRR8661919	24848	coral metagenome	0	0	11	PRJNA525296	SAMN11046929	-19.26	147.04	Ca. A. soli	0.0442692
SRR5856756	24961	sludge metagenome	0	0	11	PRJNA395301	SAMN07375154			Ca. A. ciliaticola	0.0440687
SRR2083875	295498	freshwater metagenome	0	130	130	PRJNA287840	SAMN03798234	49	-123	Ca. A. ciliaticola	0.0439935
SRR8300929	43886	activated sludge metagenome	0	19	19	PRJNA509305	SAMN10577718	34.3741	109	Ca. A. ciliaticola	0.043294
ERR1551958	37440	unidentified bacterium	0	0	16	PRJEB14968	SAMEA4359174	51.1973	10.7549	Ca. A. agrarius	0.042735
ERR1147135	23421	metagenome	0	0	10	PRJEB8879	SAMEA3309514	48.4114	-1.36554	Ca. A. soli	0.0426967
SRR7890029	67991	aquatic metagenome	0	29	29	PRJNA491504	SAMN10097237			Ca. A. soli	0.0426527
ERR2322444	23486	bacterium	10	10	10	PRJEB25133	SAMEA104610148	51.1967	10.7555	Ca. A. aquiferis	0.0425786
SRR2153419	33252	activated sludge metagenome	14	14	14	PRJNA292372	SAMN03975676	23.12	113.39	Ca. A. ciliaticola	0.0421027
SRR2154126	33285	activated sludge metagenome	14	14	14	PRJNA292470	SAMN03976540	23.12	113.39	Ca. A. ciliaticola	0.042061
SRR2157957	33485	sediment metagenome	0	0	14	PRJNA292802	SAMN03988625	36.23	117.05	Ca. A. ciliaticola	0.0418098
ERR1942740	263760	freshwater metagenome	110	110	110	PRJEB20502	SAMEA103983988			Ca. A. ciliaticola	0.0417046
SRR8300933	38509	activated sludge metagenome	0	16	16	PRJNA509305	SAMN10577711	31.5284	120.333	Ca. A. ciliaticola	0.0415487
SRR1955453	12168	aquatic metagenome	0	0	5	PRJNA280140	SAMN03459086			Ca. A. soli	0.0410914
SRR6037382	24689	activated sludge metagenome	0	0	10	PRJNA407259	SAMN07644456			Ca. A. ciliaticola	0.0405039
DRR072479	57074	sludge metagenome	0	23	23	PRJDB5190	SAMD00064031	35	136	Ca. A. ciliaticola	0.0402986
SRR954284	12446	sediment metagenome	0	0	5	PRJNA214261	SAMN02313275	40.875	121.575	Ca. A. ciliaticola	0.0401735
SRR954284	12446	sediment metagenome	0	0	5	PRJNA214261	SAMN02313275	40.875	121.575	Ca. A. soli	0.0401735
SRR7585027	45224	aquatic metagenome	18	18	18	PRJNA482467	SAMN09707003	42.25	-93.25	Ca. A. ciliaticola	0.0398019
SRR5894350	20423	sludge metagenome	0	0	8	PRJNA396630	SAMN07430304	39.9	116.3	Ca. A. ciliaticola	0.0391715
ERR2322412	43607	bacterium	17	17	17	PRJEB25133	SAMEA104610116	51.1975	10.7555	Ca. A. aquiferis	0.0389846
SRR8084373	36019	soil metagenome	14	14	14	PRJNA491279	SAMN10264149	29.28	119.33	Ca. A. ciliaticola	0.0388684
SRR8402006	23264	sludge metagenome	9	9	9	PRJNA513057	SAMN10693970	35.907	128.595	Ca. A. ciliaticola	0.0386864
SRR6429483	18302	freshwater metagenome	0	7	7	PRJNA427223	SAMN08225636	39.0367	-84.1381	Ca. A. ciliaticola	0.0382472
SRR7818559	26532	activated sludge metagenome	10	10	10	PRJNA490320	SAMN10033011			Ca. A. ciliaticola	0.0376903
SRR6998824	15957	freshwater metagenome	0	6	6	PRJNA445682	SAMN08916620	-26.3945	28.8164	Ca. A. ciliaticola	0.0376011
SRR2154162	21292	activated sludge metagenome	8	8	8	PRJNA292470	SAMN03976538	23.12	113.37	Ca. A. ciliaticola	0.0375728
SRR3485679	77460	freshwater metagenome	0	0	29	PRJNA321026	SAMN04962377	31.4156	-91.6653	Ca. A. aquiferis	0.0374387
SRR2153448	21454	activated sludge metagenome	8	8	8	PRJNA292372	SAMN03975674	23.12	113.37	Ca. A. ciliaticola	0.0372891
SRR2083927	301959	freshwater metagenome	0	112	112	PRJNA287840	SAMN03798286	49	-123	Ca. A. ciliaticola	0.0370911
SRR7818461	21589	activated sludge metagenome	8	8	8	PRJNA490320	SAMN10032923			Ca. A. ciliaticola	0.0370559
SRR8301573	43675	activated sludge metagenome	0	16	16	PRJNA509305	SAMN10577672	22.5357	114.098	Ca. A. ciliaticola	0.0366342
ERR894647	19140	Musa AAB Group	0	3	7	PRJEB9422	SAMEA3401878	0.4167	32.5333	Ca. A. ciliaticola	0.0365726
SRR6419802	49538	freshwater metagenome	0	18	18	PRJNA414894	SAMN08239895	-2.27482	-55.6251	Ca. A. ciliaticola	0.0363357
SRR7890096	57907	aquatic metagenome	21	21	21	PRJNA491504	SAMN10097295			Ca. A. ciliaticola	0.036265
SRR3598090	16550	freshwater metagenome	0	0	6	PRJNA323602	SAMN05182434	33.9731	-83.3328	Ca. A. agrarius	0.0362538
SRR3598090	16550	freshwater metagenome	0	0	6	PRJNA323602	SAMN05182434	33.9731	-83.3328	Ca. A. aquiferis	0.0362538
SRR8475305	147638	freshwater metagenome	53	53	53	PRJNA516525	SAMN10790787	61.0769	25.0378	Ca. A. ciliaticola	0.0358986
SRR6429561	22363	freshwater metagenome	0	0	8	PRJNA427223	SAMN08225636	39.0367	-84.1381	Ca. A. ciliaticola	0.0357734
SRR5173750	36433	freshwater metagenome	13	13	13	PRJNA360847	SAMN06215879	36.565	-94.917	Ca. A. ciliaticola	0.0356819
SRR8372948	8536	soil metagenome	0	3	3	PRJNA511657	SAMN10642025	-24.53	33	Ca. A. ciliaticola	0.0351453
SRR6432895	17205	sludge metagenome	0	6	6	PRJNA422952	SAMN08200996	41.49	123.57	Ca. A. ciliaticola	0.0348736
ERR1447420	243428	metagenome	84	84	84	PRJEB14325	SAMEA4028381	27.421	85.183	Ca. A. ciliaticola	0.0345071
SRR6435641	17463	sludge metagenome	0	6	6	PRJNA422952	SAMN08200996	41.49	123.57	Ca. A. ciliaticola	0.0343584
SRR5856753	35092	sludge metagenome	0	0	12	PRJNA395301	SAMN07375155			Ca. A. ciliaticola	0.0341958
SRR6807251	26698	soil metagenome	0	0	9	PRJNA436977	SAMN08636552	33.19	-81.42	Ca. A. soli	0.0337104
SRR6807248	26706	soil metagenome	0	0	9	PRJNA436977	SAMN08636553	33.19	-81.42	Ca. A. soli	0.0337003
SRR5922910	35704	wastewater metagenome	0	0	12	PRJNA397456	SAMN07452591	39.9	116.3	Ca. A. ciliaticola	0.0336097
SRR5341184	26793	plant metagenome	0	9	9	PRJNA379055	SAMN06578739	34.7197	113.713	Ca. A. ciliaticola	0.0335909
SRR2157944	44910	sediment metagenome	0	4	15	PRJNA292792	SAMN03988554	36.15	117.05	Ca. A. ciliaticola	0.0334001
SRR6309087	42126	freshwater metagenome	14	14	14	PRJNA412984	SAMN08043505	43.2239	-86.2972	Ca. A. ciliaticola	0.0332336
SRR6429378	21100	freshwater metagenome	0	0	7	PRJNA427223	SAMN08225636	39.0367	-84.1381	Ca. A. ciliaticola	0.0331754
ERR2322450	75692	bacterium	25	25	25	PRJEB25133	SAMEA104610154	51.2093	10.7922	Ca. A. aquiferis	0.0330286
SRR8301860	71723	activated sludge metagenome	0	0	23	PRJNA509305	SAMN10578257	35.4251	-97.4854	Ca. A. ciliaticola	0.0320678
SRR2153418	31432	activated sludge metagenome	10	10	10	PRJNA292372	SAMN03975675	23.12	113.38	Ca. A. ciliaticola	0.0318147
SRR2154125	31445	activated sludge metagenome	10	10	10	PRJNA292470	SAMN03976539	23.12	113.38	Ca. A. ciliaticola	0.0318016
SRR5856737	22222	sludge metagenome	0	0	7	PRJNA395301	SAMN07375122			Ca. A. ciliaticola	0.0315003
ERR2322446	32296	bacterium	0	0	10	PRJEB25133	SAMEA104610150	51.2093	10.7922	Ca. A. aquiferis	0.0309636
SRR2083919	289103	freshwater metagenome	0	89	89	PRJNA287840	SAMN03798278	49	-123	Ca. A. ciliaticola	0.0307849
SRR6308971	26000	freshwater metagenome	0	0	8	PRJNA412984	SAMN08043461	43.2387	-86.2993	Ca. A. agrarius	0.0307692
SRR8498970	115488	sludge metagenome	0	35	35	PRJNA517373	SAMN10829617	34.4359	127.531	Ca. A. ciliaticola	0.0303062
ERR713252	66422	wastewater metagenome	20	20	20	PRJEB8105	SAMEA3182425	55.4215	10.3662	Ca. A. ciliaticola	0.0301105
SRR4241199	9964	marine metagenome	0	0	3	PRJNA247822	SAMN05392395	48.35	-123.3	Ca. A. ciliaticola	0.0301084
SRR3103135	9990	soil metagenome	0	0	3	PRJNA308796	SAMN04413742	78.54	12.03	Ca. A. ciliaticola	0.03003
SRR5856762	23328	sludge metagenome	0	0	7	PRJNA395301	SAMN07375134			Ca. A. ciliaticola	0.0300069
SRR5338242	23533	freshwater metagenome	7	7	7	PRJNA373858	SAMN06317739	47.9719	11.2997	Ca. A. ciliaticola	0.0297455
SRR6429324	33847	freshwater metagenome	0	10	10	PRJNA427223	SAMN08225636	39.0367	-84.1381	Ca. A. ciliaticola	0.0295447
SRR7890029	67991	aquatic metagenome	20	20	20	PRJNA491504	SAMN10097237			Ca. A. ciliaticola	0.0294157
SRR7366975	10209	groundwater metagenome	3	3	3	PRJNA476775	SAMN09456042	39.5292	-107.773	Ca. A. viridis	0.0293858
SRR5124736	17058	aquatic metagenome	5	5	5	PRJNA356973	SAMN06162592			Ca. A. ciliaticola	0.0293118
SRR6429366	23994	freshwater metagenome	0	7	7	PRJNA427223	SAMN08225636	39.0367	-84.1381	Ca. A. ciliaticola	0.029174
SRR8401987	10512	sludge metagenome	0	3	3	PRJNA513057	SAMN10693970	35.907	128.595	Ca. A. agrarius	0.0285388
SRR1824386	60162	marine metagenome	0	0	17	PRJNA275905	SAMN03375189	44.5682	-125.153	Ca. A. ciliaticola	0.028257
SRR8745712	88552	riverine metagenome	0	0	25	PRJNA527829	SAMN11160774	38.9232	-106.951	Ca. A. agrarius	0.028232
SRR8745712	88552	riverine metagenome	0	0	25	PRJNA527829	SAMN11160774	38.9232	-106.951	Ca. A. aquiferis	0.028232
SRR5856757	28383	sludge metagenome	0	0	8	PRJNA395301	SAMN07375151			Ca. A. ciliaticola	0.0281859
SRR5661020	330049	aquatic metagenome	0	0	93	PRJNA388981	SAMN07191707	38	117	Ca. A. ciliaticola	0.0281776
SRR1618440	17845	freshwater metagenome	0	0	5	PRJNA263673	SAMN03104992	59.97	17.15	Ca. A. ciliaticola	0.0280191
SRR5880479	29065	sludge metagenome	0	0	8	PRJNA395776	SAMN07420621	39.9	116.3	Ca. A. ciliaticola	0.0275245
SRR8084399	32854	soil metagenome	9	9	9	PRJNA491279	SAMN10264141	29.28	119.33	Ca. A. ciliaticola	0.0273939
SRR1421687	14609	soil metagenome	0	4	4	PRJNA248482	SAMN02843311	41.9167	-93.75	Ca. A. ciliaticola	0.0273804
DRR072422	121150	sludge metagenome	0	0	33	PRJDB5190	SAMD00063974	22.3	114.2	Ca. A. ciliaticola	0.027239
SRR3112927	176865	aquatic metagenome	0	48	48	PRJNA309092	SAMN04422721			Ca. A. ciliaticola	0.0271393
SRR1948268	14949	wastewater metagenome	0	0	4	PRJNA280028	SAMN03455183	37	116	Ca. A. soli	0.0267576
ERR440334	112221	metagenome	0	0	30	PRJEB5696	SAMEA2377681			Ca. A. agrarius	0.026733
ERR440334	112221	metagenome	0	0	30	PRJEB5696	SAMEA2377681			Ca. A. aquiferis	0.026733
SRR2962951	45035	freshwater metagenome	12	12	12	PRJNA304344	SAMN04299302	42.6464	-85.5027	Ca. A. ciliaticola	0.0266459
SRR1523722	11298	uncultured bacterium	0	0	3	PRJNA255941	SAMN02934068			Ca. A. ciliaticola	0.0265534
ERR2322450	75692	bacterium	0	20	20	PRJEB25133	SAMEA104610154	51.2093	10.7922	Ca. A. agrarius	0.0264229
SRR5749805	19010	aquatic metagenome	5	5	5	PRJNA390894	SAMN07252120	45.66	2.97	Ca. A. ciliaticola	0.0263019
SRR7818433	22963	activated sludge metagenome	6	6	6	PRJNA490320	SAMN10032817			Ca. A. ciliaticola	0.026129
SRR7366995	11524	groundwater metagenome	0	3	3	PRJNA476775	SAMN09456018	39.5292	-107.773	Ca. A. agrarius	0.0260326
SRR2962916	35144	freshwater metagenome	9	9	9	PRJNA304344	SAMN04299317	42.4873	-85.2479	Ca. A. ciliaticola	0.0256089
SRR5341183	23471	plant metagenome	0	6	6	PRJNA379055	SAMN06578740	34.7197	113.713	Ca. A. ciliaticola	0.0255635
SRR2084029	170490	freshwater metagenome	0	0	43	PRJNA287840	SAMN03798388	49	-123	Ca. A. agrarius	0.0252214
SRR3233738	27817	aquatic metagenome	7	7	7	PRJNA315049	SAMN04549083	24.82	118.15	Ca. A. ciliaticola	0.0251645
SRR5461388	27818	freshwater metagenome	7	7	7	PRJNA383082	SAMN06759305	24.66	118.03	Ca. A. ciliaticola	0.0251636
SRR7585091	23955	aquatic metagenome	0	0	6	PRJNA482467	SAMN09706970	42.25	-93.25	Ca. A. agrarius	0.025047
SRR7585091	23955	aquatic metagenome	0	0	6	PRJNA482467	SAMN09706970	42.25	-93.25	Ca. A. aquiferis	0.025047
SRR2153445	62088	activated sludge metagenome	15	15	15	PRJNA292372	SAMN03975671	23.12	113.34	Ca. A. ciliaticola	0.0241593
SRR2154159	62129	activated sludge metagenome	15	15	15	PRJNA292470	SAMN03976535	23.12	113.34	Ca. A. ciliaticola	0.0241433
SRR6429708	16683	freshwater metagenome	0	4	4	PRJNA427223	SAMN08225636	39.0367	-84.1381	Ca. A. ciliaticola	0.0239765
SRR3233723	33388	aquatic metagenome	8	8	8	PRJNA315049	SAMN04549071	24.82	118.15	Ca. A. ciliaticola	0.0239607
SRR8301263	54355	activated sludge metagenome	0	13	13	PRJNA509305	SAMN10577620	45.7579	126.754	Ca. A. ciliaticola	0.0239168
SRR8745737	84054	riverine metagenome	0	0	20	PRJNA527829	SAMN11160752	38.9232	-106.951	Ca. A. agrarius	0.0237942
SRR8745737	84054	riverine metagenome	0	0	20	PRJNA527829	SAMN11160752	38.9232	-106.951	Ca. A. aquiferis	0.0237942
SRR6429451	42211	freshwater metagenome	0	10	10	PRJNA427223	SAMN08225636	39.0367	-84.1381	Ca. A. ciliaticola	0.0236905
SRR1553246	12708	aquatic metagenome	3	3	3	PRJNA257655	SAMN02991510	40.968	-124.226	Ca. A. ciliaticola	0.0236072
SRR1553246	12708	aquatic metagenome	0	0	3	PRJNA257655	SAMN02991510	40.968	-124.226	Ca. A. viridis	0.0236072
ERR1447433	153438	metagenome	0	36	36	PRJEB14325	SAMEA4028394	27.4217	85.1725	Ca. A. soli	0.0234622
SRR8084370	30186	soil metagenome	7	7	7	PRJNA491279	SAMN10264146	29.28	119.33	Ca. A. ciliaticola	0.0231896
ERR2322448	65092	bacterium	15	15	15	PRJEB25133	SAMEA104610152	51.2093	10.7922	Ca. A. aquiferis	0.0230443
ERR2322412	43607	bacterium	0	0	10	PRJEB25133	SAMEA104610116	51.1975	10.7555	Ca. A. agrarius	0.0229321
SRR3137320	13430	sediment metagenome	0	3	3	PRJNA310275	SAMN04448879	36.9096	116.666	Ca. A. ciliaticola	0.022338
SRR5173723	31342	freshwater metagenome	0	7	7	PRJNA360847	SAMN06215850	36.509	-94.955	Ca. A. ciliaticola	0.0223342
SRR5479786	44794	freshwater metagenome	0	0	10	PRJNA384031	SAMN06826952			Ca. A. aquiferis	0.0223244
SRR2962924	31543	freshwater metagenome	7	7	7	PRJNA304344	SAMN04299325	42.665	-85.485	Ca. A. ciliaticola	0.0221919
ERR526883	81412	fish metagenome	0	0	18	PRJEB6492	SAMEA2586154			Ca. A. agrarius	0.0221098
ERR526883	81412	fish metagenome	0	0	18	PRJEB6492	SAMEA2586154			Ca. A. aquiferis	0.0221098
ERR1551964	40934	unidentified bacterium	0	0	9	PRJEB14968	SAMEA4359180	51.2095	10.792	Ca. A. soli	0.0219866
SRR2154138	59168	activated sludge metagenome	13	13	13	PRJNA292470	SAMN03976531	23.12	113.3	Ca. A. ciliaticola	0.0219713
SRR2153428	59175	activated sludge metagenome	13	13	13	PRJNA292372	SAMN03975667	23.12	113.3	Ca. A. ciliaticola	0.0219687
SRR5856754	32089	sludge metagenome	0	0	7	PRJNA395301	SAMN07375156			Ca. A. ciliaticola	0.0218143
SRR5885317	32229	activated sludge metagenome	0	0	7	PRJNA396632	SAMN07426268	39.9	116.3	Ca. A. ciliaticola	0.0217196
DRR072486	124341	sludge metagenome	0	0	27	PRJDB5190	SAMD00064038	35	136	Ca. A. soli	0.0217145
SRR6807253	18432	soil metagenome	0	4	4	PRJNA436977	SAMN08636550	33.19	-81.42	Ca. A. ciliaticola	0.0217014
ERR2322420	28124	bacterium	0	0	6	PRJEB25133	SAMEA104610124	51.1975	10.7555	Ca. A. agrarius	0.0213341
SRR8306148	32832	freshwater metagenome	0	7	7	PRJNA509703	SAMN10587376	36.43	127.5	Ca. A. ciliaticola	0.0213207
SRR8499517	37680	groundwater metagenome	0	8	8	PRJNA517456	SAMN10833464	30.18	113.61	Ca. A. ciliaticola	0.0212314
DRR021938	14146	uncultured bacterium	0	0	3	PRJDB2986	SAMD00018978	38.2737	141.053	Ca. A. ciliaticola	0.0212074
ERR440375	80407	metagenome	17	17	17	PRJEB5696	SAMEA2377722			Ca. A. ciliaticola	0.0211424
ERR713342	18927	wastewater metagenome	0	0	4	PRJEB8105	SAMEA3182515	57.4213	9.97541	Ca. A. ciliaticola	0.0211338
ERR1851263	18964	activated sludge metagenome	0	0	4	PRJEB19518	SAMEA95702668	57.4213	9.97541	Ca. A. ciliaticola	0.0210926
DRR072432	94974	sludge metagenome	0	0	20	PRJDB5190	SAMD00063984	22.3	114.2	Ca. A. ciliaticola	0.0210584
ERR1147134	24063	metagenome	0	0	5	PRJEB8879	SAMEA3309513	48.4114	-1.36554	Ca. A. soli	0.0207788
SRR6037380	28923	activated sludge metagenome	0	0	6	PRJNA407259	SAMN07644454			Ca. A. ciliaticola	0.0207447
SRR5856768	28927	sludge metagenome	0	0	6	PRJNA395301	SAMN07375161			Ca. A. ciliaticola	0.0207419
SRR7593947	14509	freshwater sediment metagenome	0	0	3	PRJNA482848	SAMN09715078			Ca. A. agrarius	0.0206768
SRR6432734	476883	marine metagenome	0	0	97	PRJNA393056	SAMN07339962	-20.526	-70.712	Ca. A. ciliaticola	0.0203404
SRR2083932	157831	freshwater metagenome	0	32	32	PRJNA287840	SAMN03798291	49	-123	Ca. A. ciliaticola	0.0202749
ERR2604264	39842	marine metagenome	0	0	8	PRJEB27018	SAMEA4698153	56.3467	19.3783	Ca. A. ciliaticola	0.0200793
SRR6320127	60097	marine metagenome	0	0	12	PRJNA419286	SAMN08094037	60.25	25.3	Ca. A. soli	0.0199677
DRR072426	60129	sludge metagenome	0	12	12	PRJDB5190	SAMD00063978	22.3	114.2	Ca. A. ciliaticola	0.0199571
SRR3233756	30083	aquatic metagenome	6	6	6	PRJNA315049	SAMN04549097	24.82	118.15	Ca. A. ciliaticola	0.0199448
SRR2153417	40259	activated sludge metagenome	8	8	8	PRJNA292372	SAMN03975666	23.12	113.29	Ca. A. ciliaticola	0.0198713
SRR2154123	40272	activated sludge metagenome	8	8	8	PRJNA292470	SAMN03976530	23.12	113.29	Ca. A. ciliaticola	0.0198649
SRR2154147	15185	activated sludge metagenome	3	3	3	PRJNA292470	SAMN03976554	23.12	113.53	Ca. A. ciliaticola	0.0197563
SRR2153434	15186	activated sludge metagenome	3	3	3	PRJNA292372	SAMN03975690	23.12	113.53	Ca. A. ciliaticola	0.019755
SRR8745720	61002	riverine metagenome	0	0	12	PRJNA527829	SAMN11160780	38.9232	-106.951	Ca. A. agrarius	0.0196715
ERR1447421	204660	metagenome	40	40	40	PRJEB14325	SAMEA4028382	27.421	85.183	Ca. A. ciliaticola	0.0195446
SRR8209965	15358	wastewater metagenome	0	3	3	PRJNA506065	SAMN10442160	43	-92.5	Ca. A. ciliaticola	0.0195338
ERR1474615	123160	unidentified	0	0	24	PRJEB14610	SAMEA4051603			Ca. A. agrarius	0.0194868
SRR6429559	25701	freshwater metagenome	0	5	5	PRJNA427223	SAMN08225636	39.0367	-84.1381	Ca. A. ciliaticola	0.0194545
ERR1671114	51537	metagenome	0	0	10	PRJEB15624	SAMEA4478175			Ca. A. ciliaticola	0.0194035
SRR5876430	15523	freshwater metagenome	0	3	3	PRJNA395988	SAMN07418763	45.55	4.02	Ca. A. ciliaticola	0.0193262
SRR7511029	124865	soil metagenome	0	24	24	PRJNA480520	SAMN09642514	36.9545	-94.831	Ca. A. ciliaticola	0.0192208
SRR3736136	52210	aquatic metagenome	0	10	10	PRJNA326707	SAMN05284530	24.455	117.814	Ca. A. ciliaticola	0.0191534
SRR2962952	36745	freshwater metagenome	7	7	7	PRJNA304344	SAMN04299347	42.6374	-85.5214	Ca. A. ciliaticola	0.0190502
SRR6814668	15811	aquatic metagenome	0	0	3	PRJNA358603	SAMN06176652			Ca. A. ciliaticola	0.0189741
SRR8402011	15878	sludge metagenome	3	3	3	PRJNA513057	SAMN10693970	35.907	128.595	Ca. A. ciliaticola	0.0188941
SRR5689726	53041	soil metagenome	0	10	10	PRJNA390435	SAMN07234931	-18.65	146.13	Ca. A. ciliaticola	0.0188533
SRR2962973	37134	freshwater metagenome	7	7	7	PRJNA304344	SAMN04299366	42.5651	-85.6135	Ca. A. ciliaticola	0.0188506
SRR8402019	37169	sludge metagenome	0	7	7	PRJNA513057	SAMN10693970	35.907	128.595	Ca. A. ciliaticola	0.0188329
SRR8298078	47965	activated sludge metagenome	0	9	9	PRJNA509305	SAMN10578505	-25.7362	28.1829	Ca. A. ciliaticola	0.0187637
ERR1942643	581479	estuary metagenome	108	108	108	PRJEB20502	SAMEA103983891			Ca. A. ciliaticola	0.0185733
ERR2043521	16188	uncultured bacterium	3	3	3	PRJEB21935	SAMEA104175245	41.8	-87.8	Ca. A. ciliaticola	0.0185322
SRR6037381	27227	activated sludge metagenome	0	0	5	PRJNA407259	SAMN07644455			Ca. A. ciliaticola	0.0183641
ERR2322472	76601	bacterium	14	14	14	PRJEB25133	SAMEA104610176	51.2095	10.792	Ca. A. aquiferis	0.0182765
SRR2962909	38368	freshwater metagenome	7	7	7	PRJNA304344	SAMN04299311	42.4242	-85.8567	Ca. A. ciliaticola	0.0182444
SRR8301287	65960	activated sludge metagenome	0	12	12	PRJNA509305	SAMN10577771	22.6842	120.432	Ca. A. ciliaticola	0.0181928
SRR2083999	287465	freshwater metagenome	0	52	52	PRJNA287840	SAMN03798358	49	-123	Ca. A. ciliaticola	0.0180892
ERR2322470	44409	bacterium	8	8	8	PRJEB25133	SAMEA104610174	51.2095	10.792	Ca. A. aquiferis	0.0180144
SRR1708305	16704	soil metagenome	0	0	3	PRJNA269948	SAMN03257690			Ca. A. soli	0.0179598
SRR6429713	22291	freshwater metagenome	0	4	4	PRJNA427223	SAMN08225636	39.0367	-84.1381	Ca. A. ciliaticola	0.0179445
SRR8475304	167295	freshwater metagenome	30	30	30	PRJNA516525	SAMN10790790	61.0769	25.0378	Ca. A. ciliaticola	0.0179324
SRR6429605	55956	freshwater metagenome	0	0	10	PRJNA427223	SAMN08225636	39.0367	-84.1381	Ca. A. agrarius	0.0178712
SRR6429605	55956	freshwater metagenome	0	0	10	PRJNA427223	SAMN08225636	39.0367	-84.1381	Ca. A. aquiferis	0.0178712
SRR5569513	22426	freshwater metagenome	0	0	4	PRJNA386694	SAMN07125382	39.5	-84.98	Ca. A. ciliaticola	0.0178364
SRR6309034	22526	freshwater metagenome	0	0	4	PRJNA412984	SAMN08043470	43.2387	-86.2993	Ca. A. agrarius	0.0177573
SRR3233744	28191	aquatic metagenome	5	5	5	PRJNA315049	SAMN04549086	24.82	118.15	Ca. A. ciliaticola	0.0177362
SRR8745736	90890	riverine metagenome	0	0	16	PRJNA527829	SAMN11160788	38.9232	-106.951	Ca. A. aquiferis	0.0176037
SRR6429358	22781	freshwater metagenome	0	4	4	PRJNA427223	SAMN08225636	39.0367	-84.1381	Ca. A. ciliaticola	0.0175585
SRR6308926	40159	freshwater metagenome	0	0	7	PRJNA412984	SAMN08043695	43.2239	-86.2972	Ca. A. agrarius	0.0174307
SRR6998886	17325	freshwater metagenome	0	3	3	PRJNA445682	SAMN08916559	-26.3427	28.5667	Ca. A. ciliaticola	0.017316
SRR2962958	34674	freshwater metagenome	6	6	6	PRJNA304344	SAMN04299353	42.6374	-85.5214	Ca. A. ciliaticola	0.017304
ERR2322401	87074	bacterium	0	15	15	PRJEB25133	SAMEA104610105	51.1938	10.7185	Ca. A. agrarius	0.0172267
ERR894650	23378	Musa AAB Group	0	0	4	PRJEB9422	SAMEA3401881	0.4167	32.5333	Ca. A. ciliaticola	0.0171101
SRR7584981	29605	aquatic metagenome	5	5	5	PRJNA482467	SAMN09706909	42.25	-93.25	Ca. A. agrarius	0.016889
SRR8745766	89103	riverine metagenome	0	0	15	PRJNA527829	SAMN11160809	38.9232	-106.951	Ca. A. agrarius	0.0168345
SRR8745766	89103	riverine metagenome	0	0	15	PRJNA527829	SAMN11160809	38.9232	-106.951	Ca. A. aquiferis	0.0168345
SRR7890093	89368	aquatic metagenome	0	15	15	PRJNA491504	SAMN10097241			Ca. A. ciliaticola	0.0167845
SRR6998797	29982	freshwater metagenome	5	5	5	PRJNA445682	SAMN08916625	-26.3945	28.8164	Ca. A. ciliaticola	0.0166767
ERR2322414	42098	bacterium	0	0	7	PRJEB25133	SAMEA104610118	51.1975	10.7555	Ca. A. agrarius	0.0166279
SRR5320011	54279	sludge metagenome	0	0	9	PRJNA378304	SAMN06545036			Ca. A. ciliaticola	0.016581
ERR1551966	36198	unidentified bacterium	0	0	6	PRJEB14968	SAMEA4359182	51.2095	10.792	Ca. A. soli	0.0165755
SRR8402022	36409	sludge metagenome	6	6	6	PRJNA513057	SAMN10693970	35.907	128.595	Ca. A. ciliaticola	0.0164794
SRR5749806	18284	aquatic metagenome	0	3	3	PRJNA390894	SAMN07252122	45.66	2.97	Ca. A. ciliaticola	0.0164078
SRR5320008	54870	sludge metagenome	0	0	9	PRJNA378304	SAMN06545039			Ca. A. ciliaticola	0.0164024
ERR2560108	30659	unidentified	5	5	5	PRJEB26565	SAMEA4641018	51.1149	10.4306	Ca. A. aquiferis	0.0163084
SRR5320074	24532	wastewater metagenome	0	0	4	PRJNA378304	SAMN06544973			Ca. A. ciliaticola	0.0163052
SRR5868394	30716	activated sludge metagenome	0	0	5	PRJNA395776	SAMN07414782	39.9	116.3	Ca. A. ciliaticola	0.0162782
SRR7612601	67677	freshwater metagenome	0	0	11	PRJNA472370	SAMN09695021	33.9276	-83.5459	Ca. A. agrarius	0.0162537
SRR7612601	67677	freshwater metagenome	0	0	11	PRJNA472370	SAMN09695021	33.9276	-83.5459	Ca. A. aquiferis	0.0162537
SRR6309109	18555	freshwater metagenome	0	3	3	PRJNA412984	SAMN08043731	43.2501	-86.2557	Ca. A. ciliaticola	0.0161681
SRR1237896	18570	marine sediment metagenome	0	0	3	PRJNA242523	SAMN02697236	-51.268	-12.618	Ca. A. soli	0.0161551
SRR8298213	37259	activated sludge metagenome	0	6	6	PRJNA509305	SAMN10578671	-33.4499	-70.672	Ca. A. ciliaticola	0.0161035
SRR2083936	150330	freshwater metagenome	0	24	24	PRJNA287840	SAMN03798295	49	-123	Ca. A. ciliaticola	0.0159649
SRR5856784	31698	sludge metagenome	0	0	5	PRJNA395301	SAMN07375147			Ca. A. ciliaticola	0.0157739
SRR2568261	25449	rhizosphere metagenome	0	0	4	PRJNA297586	SAMN04125725	35	-80	Ca. A. ciliaticola	0.0157177
SRR6912794	31824	freshwater metagenome	0	5	5	PRJNA447867	SAMN08812641			Ca. A. ciliaticola	0.0157114
SRR7511039	45258	soil metagenome	0	7	7	PRJNA480520	SAMN09642481	36.9871	-94.8246	Ca. A. ciliaticola	0.0154669
SRR6429489	39082	freshwater metagenome	0	0	6	PRJNA427223	SAMN08225636	39.0367	-84.1381	Ca. A. ciliaticola	0.0153523
SRR7890085	117285	aquatic metagenome	0	18	18	PRJNA491504	SAMN10097240			Ca. A. ciliaticola	0.0153472
SRR6424153	46073	freshwater metagenome	0	0	7	PRJNA414894	SAMN08195205	-3.4091	-60.2462	Ca. A. ciliaticola	0.0151933
SRR8401998	39746	sludge metagenome	0	6	6	PRJNA513057	SAMN10693970	35.907	128.595	Ca. A. ciliaticola	0.0150959
ERR2322471	33162	bacterium	5	5	5	PRJEB25133	SAMEA104610175	51.2095	10.792	Ca. A. aquiferis	0.0150775
SRR8401997	20128	sludge metagenome	3	3	3	PRJNA513057	SAMN10693970	35.907	128.595	Ca. A. ciliaticola	0.0149046
ERR2322458	60827	bacterium	0	0	9	PRJEB25133	SAMEA104610162	51.2095	10.792	Ca. A. soli	0.0147961
SRR8298141	47500	activated sludge metagenome	0	0	7	PRJNA509305	SAMN10578529	-33.8712	18.7345	Ca. A. ciliaticola	0.0147368
SRR8372138	136581	Bacteriastrum furcatum	0	20	20	PRJNA511650	SAMN10145354			Ca. A. ciliaticola	0.0146433
SRR6429383	62328	freshwater metagenome	0	9	9	PRJNA427223	SAMN08225636	39.0367	-84.1381	Ca. A. ciliaticola	0.0144397
SRR3233759	27722	aquatic metagenome	4	4	4	PRJNA315049	SAMN04549099	24.82	118.15	Ca. A. ciliaticola	0.014429
SRR3233759	27722	aquatic metagenome	0	0	4	PRJNA315049	SAMN04549099	24.82	118.15	Ca. A. soli	0.014429
SRR7612634	27865	freshwater metagenome	0	0	4	PRJNA472370	SAMN09695086	33.9406	-83.5607	Ca. A. agrarius	0.0143549
SRR7612634	27865	freshwater metagenome	0	0	4	PRJNA472370	SAMN09695086	33.9406	-83.5607	Ca. A. aquiferis	0.0143549
ERR713461	34832	wastewater metagenome	5	5	5	PRJEB8105	SAMEA3182634	55.4881	8.43051	Ca. A. ciliaticola	0.0143546
SRR5856730	20961	sludge metagenome	0	0	3	PRJNA395301	SAMN07375130			Ca. A. ciliaticola	0.0143123
SRR6429285	21124	freshwater metagenome	0	0	3	PRJNA427223	SAMN08225636	39.0367	-84.1381	Ca. A. ciliaticola	0.0142019
SRR6309167	28206	freshwater metagenome	4	4	4	PRJNA412984	SAMN08043496	43.2239	-86.2972	Ca. A. ciliaticola	0.0141814
ERR2322473	42882	bacterium	0	0	6	PRJEB25133	SAMEA104610177	51.2095	10.792	Ca. A. aquiferis	0.0139919
SRR5856782	28630	sludge metagenome	0	0	4	PRJNA395301	SAMN07375145			Ca. A. ciliaticola	0.0139714
ERR1851097	288632	activated sludge metagenome	40	40	40	PRJEB19518	SAMEA95578168	57.4213	9.97541	Ca. A. ciliaticola	0.0138585
ERR712997	288657	wastewater metagenome	40	40	40	PRJEB8105	SAMEA3182170	57.4213	9.97541	Ca. A. ciliaticola	0.0138573
SRR7472498	21720	freshwater metagenome	0	3	3	PRJNA479553	SAMN09580214	35.33	128.96	Ca. A. ciliaticola	0.0138122
SRR3944919	108750	freshwater metagenome	0	5	15	PRJNA330881	SAMN05429907	29.62	106.6	Ca. A. ciliaticola	0.0137931
SRR6419805	21915	freshwater metagenome	0	0	3	PRJNA414894	SAMN08239894	-2.24539	-55.2407	Ca. A. ciliaticola	0.0136893
SRR8468336	36799	rock metagenome	0	5	5	PRJNA516104	SAMN10783015	30.238	120.129	Ca. A. ciliaticola	0.0135873
ERR713463	36879	wastewater metagenome	5	5	5	PRJEB8105	SAMEA3182636	55.4881	8.43051	Ca. A. ciliaticola	0.0135579
SRR2153416	81224	activated sludge metagenome	11	11	11	PRJNA292372	SAMN03975664	23.12	113.28	Ca. A. ciliaticola	0.0135428
SRR2154122	81271	activated sludge metagenome	11	11	11	PRJNA292470	SAMN03976529	23.12	113.29	Ca. A. ciliaticola	0.013535
ERR2322392	81785	bacterium	0	11	11	PRJEB25133	SAMEA104610096	51.1065	10.3979	Ca. A. agrarius	0.0134499
SRR8401980	22422	sludge metagenome	0	3	3	PRJNA513057	SAMN10693970	35.907	128.595	Ca. A. ciliaticola	0.0133797
SRR8298133	67761	activated sludge metagenome	0	9	9	PRJNA509305	SAMN10578683	3.5039	-76.5207	Ca. A. ciliaticola	0.013282
ERR2560106	97883	unidentified	13	13	13	PRJEB26565	SAMEA4641016	51.1149	10.4306	Ca. A. aquiferis	0.0132812
ERR2322428	286257	bacterium	0	0	38	PRJEB25133	SAMEA104610132	51.1973	10.7549	Ca. A. agrarius	0.0132748
SRR8499471	128259	groundwater metagenome	0	17	17	PRJNA517456	SAMN10833504	30.14	113.68	Ca. A. ciliaticola	0.0132544
SRR3467594	453056	freshwater metagenome	0	60	60	PRJNA319378	SAMN04915547			Ca. A. ciliaticola	0.0132434
ERR440333	90775	metagenome	0	0	12	PRJEB5696	SAMEA2377680			Ca. A. agrarius	0.0132195
ERR440333	90775	metagenome	0	0	12	PRJEB5696	SAMEA2377680			Ca. A. aquiferis	0.0132195
ERR1447422	257197	metagenome	34	34	34	PRJEB14325	SAMEA4028383	27.421	85.183	Ca. A. ciliaticola	0.0132194
SRR6807250	22698	soil metagenome	0	3	3	PRJNA436977	SAMN08636551	33.19	-81.42	Ca. A. ciliaticola	0.013217
SRR5173734	53076	freshwater metagenome	0	7	7	PRJNA360847	SAMN06215862	36.489	-95.047	Ca. A. ciliaticola	0.0131886
SRR2083931	350186	freshwater metagenome	0	46	46	PRJNA287840	SAMN03798290	49	-123	Ca. A. ciliaticola	0.0131359
SRR6429281	69329	freshwater metagenome	0	9	9	PRJNA427223	SAMN08225636	39.0367	-84.1381	Ca. A. ciliaticola	0.0129816
SRR8401995	23110	sludge metagenome	0	3	3	PRJNA513057	SAMN10693970	35.907	128.595	Ca. A. ciliaticola	0.0129814
SRR7818463	23179	activated sludge metagenome	3	3	3	PRJNA490320	SAMN10032921			Ca. A. ciliaticola	0.0129427
SRR2547363	3287120	beach sand metagenome	0	425	425	PRJNA238837	SAMN03765399	46.73	-90.05	Ca. A. soli	0.0129293
SRR8745724	38754	riverine metagenome	0	0	5	PRJNA527829	SAMN11160824	38.9232	-106.951	Ca. A. agrarius	0.0129019
SRR3233754	31218	aquatic metagenome	4	4	4	PRJNA315049	SAMN04549096	24.82	118.15	Ca. A. ciliaticola	0.0128131
SRR5320085	23430	wastewater metagenome	0	0	3	PRJNA378304	SAMN06544962			Ca. A. ciliaticola	0.0128041
ERR2739624	62591	air metagenome	0	0	8	PRJEB28241	SAMEA4833570			Ca. A. agrarius	0.0127814
ERR2739624	62591	air metagenome	0	0	8	PRJEB28241	SAMEA4833570			Ca. A. aquiferis	0.0127814
ERR2322444	23486	bacterium	3	3	3	PRJEB25133	SAMEA104610148	51.1967	10.7555	Ca. A. ciliaticola	0.0127736
SRR1924238	31337	bioreactor metagenome	0	0	4	PRJNA278910	SAMN03434921	39.92	116.46	Ca. A. ciliaticola	0.0127645
ERR1447419	221398	metagenome	0	28	28	PRJEB14325	SAMEA4028380	27.421	85.183	Ca. A. ciliaticola	0.0126469
SRR3944764	95178	freshwater metagenome	0	0	12	PRJNA330881	SAMN05429767	30.35	106.58	Ca. A. ciliaticola	0.012608
SRR2962922	31758	freshwater metagenome	4	4	4	PRJNA304344	SAMN04299323	42.665	-85.485	Ca. A. ciliaticola	0.0125953
SRR5856789	23921	sludge metagenome	0	0	3	PRJNA395301	SAMN07375159			Ca. A. ciliaticola	0.0125413
SRR7818485	23927	activated sludge metagenome	3	3	3	PRJNA490320	SAMN10032709			Ca. A. ciliaticola	0.0125381
SRR7612597	79976	freshwater metagenome	0	0	10	PRJNA472370	SAMN09695017	33.9406	-83.5607	Ca. A. agrarius	0.0125038
ERR1851381	48081	activated sludge metagenome	0	0	6	PRJEB19518	SAMEA95791168	57.4213	9.97541	Ca. A. ciliaticola	0.0124789
SRR5856783	32057	sludge metagenome	0	0	4	PRJNA395301	SAMN07375148			Ca. A. ciliaticola	0.0124778
SRR3944847	72513	freshwater metagenome	0	0	9	PRJNA330881	SAMN05429653	30.85	111.12	Ca. A. soli	0.0124116
SRR5898861	32323	soil metagenome	0	4	4	PRJNA396262	SAMN07448189	19.24	105.71	Ca. A. ciliaticola	0.0123751
SRR8401983	40421	sludge metagenome	5	5	5	PRJNA513057	SAMN10693970	35.907	128.595	Ca. A. ciliaticola	0.0123698
ERR713411	48515	wastewater metagenome	0	0	6	PRJEB8105	SAMEA3182584	57.4213	9.97541	Ca. A. ciliaticola	0.0123673
ERR2322408	64699	bacterium	0	8	8	PRJEB25133	SAMEA104610112	51.1938	10.7185	Ca. A. agrarius	0.012365
SRR6429347	24330	freshwater metagenome	0	3	3	PRJNA427223	SAMN08225636	39.0367	-84.1381	Ca. A. ciliaticola	0.0123305
SRR3112802	105994	aquatic metagenome	0	13	13	PRJNA309092	SAMN04422596			Ca. A. ciliaticola	0.0122648
SRR5532799	48954	soil metagenome	0	6	6	PRJNA386367	SAMN06932364			Ca. A. ciliaticola	0.0122564
SRR2045858	1013639	biofilm metagenome	0	124	124	PRJNA285376	SAMN03742499	31.2827	121.507	Ca. A. ciliaticola	0.0122332
ERR2322469	188028	bacterium	0	0	23	PRJEB25133	SAMEA104610173	51.2095	10.792	Ca. A. soli	0.0122322
SRR2962956	32812	freshwater metagenome	4	4	4	PRJNA304344	SAMN04299351	42.6374	-85.5214	Ca. A. ciliaticola	0.0121907
SRR8401996	41212	sludge metagenome	0	5	5	PRJNA513057	SAMN10693970	35.907	128.595	Ca. A. ciliaticola	0.0121324
SRR5648082	74648	aquatic metagenome	0	9	9	PRJNA387662	SAMN07173919	31.9048	34.8046	Ca. A. ciliaticola	0.0120566
ERR713092	257328	wastewater metagenome	31	31	31	PRJEB8105	SAMEA3182265	55.4622	9.17549	Ca. A. ciliaticola	0.0120469
SRR3112700	50018	aquatic metagenome	0	6	6	PRJNA309092	SAMN04422494			Ca. A. ciliaticola	0.0119957
ERR2108226	25084	bioreactor sludge metagenome	0	0	3	PRJEB22285	SAMEA104231817	38.8	-9.2	Ca. A. ciliaticola	0.0119598
SRR1299935	68029	freshwater metagenome	8	8	8	PRJNA241377	SAMN02689505	41.9993	-87.7799	Ca. A. ciliaticola	0.0117597
SRR8372146	136180	Bacteriastrum furcatum	16	16	16	PRJNA511650	SAMN10145354			Ca. A. ciliaticola	0.0117492
SRR5856740	34047	sludge metagenome	0	0	4	PRJNA395301	SAMN07375157			Ca. A. ciliaticola	0.0117485
SRR3112926	179078	aquatic metagenome	0	21	21	PRJNA309092	SAMN04422720			Ca. A. ciliaticola	0.0117267
SRR8499472	129105	groundwater metagenome	0	15	15	PRJNA517456	SAMN10833505	30.14	113.68	Ca. A. ciliaticola	0.0116185
SRR6424149	130402	freshwater metagenome	0	0	15	PRJNA414894	SAMN08195187	-3.4091	-60.2462	Ca. A. ciliaticola	0.0115029
SRR6429417	61532	freshwater metagenome	0	0	7	PRJNA427223	SAMN08225636	39.0367	-84.1381	Ca. A. ciliaticola	0.0113762
SRR8241545	52931	sediment metagenome	0	6	6	PRJNA506889	SAMN10475372	31.47	110.04	Ca. A. ciliaticola	0.0113355
SRR8301136	35660	activated sludge metagenome	0	0	4	PRJNA509305	SAMN10578349	35.6498	-78.7563	Ca. A. ciliaticola	0.011217
SRR6429464	26786	freshwater metagenome	0	3	3	PRJNA427223	SAMN08225636	39.0367	-84.1381	Ca. A. ciliaticola	0.0111999
ERR440280	116581	metagenome	13	13	13	PRJEB5696	SAMEA2377627			Ca. A. agrarius	0.011151
SRR8745717	53887	riverine metagenome	0	0	6	PRJNA527829	SAMN11160777	38.9232	-106.951	Ca. A. agrarius	0.0111344
SRR8301652	53929	activated sludge metagenome	0	6	6	PRJNA509305	SAMN10577549	39.9232	116.117	Ca. A. ciliaticola	0.0111257
ERR712975	26994	wastewater metagenome	3	3	3	PRJEB8105	SAMEA3182148	56.4376	10.914	Ca. A. ciliaticola	0.0111136
SRR8401993	27063	sludge metagenome	0	3	3	PRJNA513057	SAMN10693970	35.907	128.595	Ca. A. ciliaticola	0.0110852
ERR1851061	90431	activated sludge metagenome	10	10	10	PRJEB19518	SAMEA95551168	57.4213	9.97541	Ca. A. ciliaticola	0.0110582
ERR1994837	63469	unidentified bacterium	0	3	7	PRJEB21065	SAMEA104106597	31.2083	120.426	Ca. A. ciliaticola	0.011029
SRR6429461	54625	freshwater metagenome	0	6	6	PRJNA427223	SAMN08225636	39.0367	-84.1381	Ca. A. ciliaticola	0.010984
ERR712948	91220	microbial mat metagenome	10	10	10	PRJEB8105	SAMEA3182121	57.4213	9.97541	Ca. A. ciliaticola	0.0109625
SRR5320016	63926	sludge metagenome	0	0	7	PRJNA378304	SAMN06545031			Ca. A. ciliaticola	0.0109502
SRR2829282	46148	biofilm metagenome	0	5	5	PRJNA300271	SAMN04217788	41.6971	-88.1605	Ca. A. ciliaticola	0.0108347
SRR6309164	28002	freshwater metagenome	0	0	3	PRJNA412984	SAMN08043497	43.2239	-86.2972	Ca. A. agrarius	0.0107135
SRR6309164	28002	freshwater metagenome	0	0	3	PRJNA412984	SAMN08043497	43.2239	-86.2972	Ca. A. aquiferis	0.0107135
SRR6309167	28206	freshwater metagenome	0	0	3	PRJNA412984	SAMN08043496	43.2239	-86.2972	Ca. A. agrarius	0.010636
ERR1147130	28216	metagenome	0	0	3	PRJEB8879	SAMEA3309509	48.4114	-1.36554	Ca. A. soli	0.0106323
ERR1671116	56938	metagenome	0	0	6	PRJEB15624	SAMEA4478177			Ca. A. ciliaticola	0.0105378
SRR6429410	66479	freshwater metagenome	0	7	7	PRJNA427223	SAMN08225636	39.0367	-84.1381	Ca. A. ciliaticola	0.0105296
SRR8293446	38169	soil metagenome	0	0	4	PRJNA509025	SAMN10535741	41.51	123.47	Ca. A. ciliaticola	0.0104797
SRR8697781	48192	metagenome	0	5	5	PRJNA526056	SAMN11083126	38.3157	-123.069	Ca. A. ciliaticola	0.0103752
SRR8298148	48595	activated sludge metagenome	0	0	5	PRJNA509305	SAMN10578528	-33.8712	18.7345	Ca. A. ciliaticola	0.0102891
SRR2962918	38943	freshwater metagenome	4	4	4	PRJNA304344	SAMN04299319	42.4873	-85.2479	Ca. A. ciliaticola	0.0102714
SRR5319962	58519	sludge metagenome	0	0	6	PRJNA378304	SAMN06545085			Ca. A. ciliaticola	0.0102531
SRR6429337	29307	freshwater metagenome	0	0	3	PRJNA427223	SAMN08225636	39.0367	-84.1381	Ca. A. ciliaticola	0.0102365
SRR8301687	29619	activated sludge metagenome	0	3	3	PRJNA509305	SAMN10578249	35.1757	-97.4416	Ca. A. ciliaticola	0.0101286
SRR5320015	59430	sludge metagenome	0	0	6	PRJNA378304	SAMN06545032			Ca. A. ciliaticola	0.0100959
ERR1942586	128979	estuary metagenome	0	13	13	PRJEB20502	SAMEA103983834			Ca. A. ciliaticola	0.0100792
SRR5660915	308163	aquatic metagenome	0	0	31	PRJNA388981	SAMN07191707	38	117	Ca. A. ciliaticola	0.0100596
SRR5320022	71361	sludge metagenome	0	0	7	PRJNA378304	SAMN06545025			Ca. A. ciliaticola	0.00980928
SRR5898851	30659	soil metagenome	0	3	3	PRJNA396262	SAMN07448177	19.24	105.71	Ca. A. ciliaticola	0.00978505
ERR2322428	286257	bacterium	28	28	28	PRJEB25133	SAMEA104610132	51.1973	10.7549	Ca. A. aquiferis	0.00978142
SRR8298195	40985	activated sludge metagenome	0	4	4	PRJNA509305	SAMN10578669	-33.4499	-70.672	Ca. A. ciliaticola	0.00975967
SRR3944941	81977	freshwater metagenome	0	0	8	PRJNA330881	SAMN05429675	29.67	113.32	Ca. A. ciliaticola	0.00975883
SRR7585096	31011	aquatic metagenome	0	3	3	PRJNA482467	SAMN09706904	42.25	-93.25	Ca. A. agrarius	0.00967399
SRR1662164	41501	groundwater metagenome	4	4	4	PRJNA268133	SAMN03217532			Ca. A. ciliaticola	0.00963832
SRR3944832	125047	freshwater metagenome	0	0	12	PRJNA330881	SAMN05429829	32.51	111.51	Ca. A. ciliaticola	0.00959639
SRR7537915	31377	soil metagenome	0	2	3	PRJNA481629	SAMN09690409	23.07	113.5	Ca. A. ciliaticola	0.00956114
SRR5856781	31407	sludge metagenome	0	0	3	PRJNA395301	SAMN07375146			Ca. A. ciliaticola	0.00955201
SRR5856745	31421	sludge metagenome	0	0	3	PRJNA395301	SAMN07375158			Ca. A. ciliaticola	0.00954775
ERR2322397	73586	bacterium	0	0	7	PRJEB25133	SAMEA104610101	51.1938	10.7185	Ca. A. soli	0.00951268
SRR6309087	42126	freshwater metagenome	0	0	4	PRJNA412984	SAMN08043505	43.2239	-86.2972	Ca. A. agrarius	0.00949532
SRR6309087	42126	freshwater metagenome	0	0	4	PRJNA412984	SAMN08043505	43.2239	-86.2972	Ca. A. aquiferis	0.00949532
SRR8301859	31606	activated sludge metagenome	0	3	3	PRJNA509305	SAMN10578250	35.1757	-97.4416	Ca. A. ciliaticola	0.00949187
SRR2083883	232867	freshwater metagenome	0	22	22	PRJNA287840	SAMN03798242	49	-123	Ca. A. ciliaticola	0.00944745
SRR7511001	222543	soil metagenome	0	21	21	PRJNA480520	SAMN09642526	36.9871	-94.8538	Ca. A. ciliaticola	0.00943638
SRR2829176	42543	freshwater metagenome	0	4	4	PRJNA300271	SAMN04217752	41.8821	-87.959	Ca. A. ciliaticola	0.00940225
SRR7511018	117307	soil metagenome	0	11	11	PRJNA480520	SAMN09642491	36.9873	-94.7626	Ca. A. ciliaticola	0.0093771
SRR8301453	32063	activated sludge metagenome	0	3	3	PRJNA509305	SAMN10578338	36.0268	-78.8636	Ca. A. ciliaticola	0.00935658
SRR8398886	32230	sludge metagenome	0	3	3	PRJNA513111	SAMN10696278			Ca. A. ciliaticola	0.0093081
SRR6429686	64571	freshwater metagenome	0	6	6	PRJNA427223	SAMN08225636	39.0367	-84.1381	Ca. A. ciliaticola	0.0092921
ERR2322403	129209	bacterium	0	12	12	PRJEB25133	SAMEA104610107	51.1938	10.7185	Ca. A. agrarius	0.00928728
SRR8383373	32491	plant metagenome	0	0	3	PRJNA512496	SAMN10680137	31.47	110.04	Ca. A. ciliaticola	0.00923333
SRR1924225	32584	bioreactor metagenome	0	0	3	PRJNA278910	SAMN03434920	39.92	116.46	Ca. A. ciliaticola	0.00920697
SRR2083868	141259	freshwater metagenome	0	13	13	PRJNA287840	SAMN03798227	49	-123	Ca. A. ciliaticola	0.00920295
SRR7890068	97798	aquatic metagenome	9	9	9	PRJNA491504	SAMN10097236			Ca. A. ciliaticola	0.00920264
ERR1851096	163129	activated sludge metagenome	15	15	15	PRJEB19518	SAMEA95577418	57.4213	9.97541	Ca. A. ciliaticola	0.00919518
ERR712996	163181	wastewater metagenome	15	15	15	PRJEB8105	SAMEA3182169	57.4213	9.97541	Ca. A. ciliaticola	0.00919225
SRR7276403	54397	freshwater metagenome	0	0	5	PRJNA437103	SAMN08683256	4.43	-73.91	Ca. A. ciliaticola	0.00919168
SRR5313015	65514	sediment metagenome	0	0	6	PRJNA357296	SAMN06196944	71.17	-156.89	Ca. A. agrarius	0.00915835
SRR6452080	33064	sediment metagenome	0	0	3	PRJNA429048	SAMN08328659	33.7888	-118.668	Ca. A. ciliaticola	0.00907331
SRR3233727	33069	aquatic metagenome	3	3	3	PRJNA315049	SAMN04549074	24.82	118.15	Ca. A. ciliaticola	0.00907194
SRR7015414	77559	freshwater metagenome	0	7	7	PRJNA450268	SAMN08933920	33.7533	-111.506	Ca. A. agrarius	0.00902539
SRR2083864	144289	freshwater metagenome	0	13	13	PRJNA287840	SAMN03798223	49	-123	Ca. A. ciliaticola	0.0090097
SRR3051877	478276	soil metagenome	0	43	43	PRJNA244335	SAMN02721646	-84.24	-153.694	Ca. A. agrarius	0.00899062
SRR3051880	481529	freshwater metagenome	0	43	43	PRJNA244335	SAMN02721644	-84.24	-153.694	Ca. A. agrarius	0.00892989
SRR6313938	33689	aquatic metagenome	3	3	3	PRJNA419267	SAMN08048806	42.0167	86.8177	Ca. A. ciliaticola	0.00890498
DRR072421	56219	sludge metagenome	0	0	5	PRJDB5190	SAMD00063973	22.3	114.2	Ca. A. ciliaticola	0.00889379
SRR6424123	258752	freshwater metagenome	0	0	23	PRJNA414894	SAMN08195200	-3.37256	-60.2148	Ca. A. ciliaticola	0.00888882
SRR2829309	67507	freshwater metagenome	0	6	6	PRJNA300271	SAMN04217768	42.0189	-87.9368	Ca. A. ciliaticola	0.00888797
SRR8610390	79002	soil metagenome	0	7	7	PRJNA523645	SAMN10985487	36.92	-121.699	Ca. A. ciliaticola	0.00886054
SRR3944931	68352	freshwater metagenome	0	0	6	PRJNA330881	SAMN05429666	30.29	112.26	Ca. A. soli	0.00877809
SRR8372139	136850	Bacteriastrum furcatum	0	12	12	PRJNA511650	SAMN10145354			Ca. A. agrarius	0.00876872
SRR8405131	68633	metagenome	0	0	6	PRJNA513358	SAMN10711589	30.382	-91.128	Ca. A. ciliaticola	0.00874215
SRR6308966	34356	freshwater metagenome	0	0	3	PRJNA412984	SAMN08043744	43.2333	-86.3229	Ca. A. agrarius	0.0087321
SRR6308966	34356	freshwater metagenome	0	0	3	PRJNA412984	SAMN08043744	43.2333	-86.3229	Ca. A. aquiferis	0.0087321
SRR3944942	148911	freshwater metagenome	0	0	13	PRJNA330881	SAMN05429676	29.67	113.32	Ca. A. ciliaticola	0.00873005
SRR5856765	34508	sludge metagenome	0	0	3	PRJNA395301	SAMN07375137			Ca. A. ciliaticola	0.00869364
SRR2962936	34533	freshwater metagenome	3	3	3	PRJNA304344	SAMN04299334	42.1799	-85.1184	Ca. A. ciliaticola	0.00868734
SRR7585129	34606	aquatic metagenome	0	3	3	PRJNA482467	SAMN09706994	42.25	-93.25	Ca. A. agrarius	0.00866902
SRR3944947	126972	freshwater metagenome	0	0	11	PRJNA330881	SAMN05429681	30.62	114.32	Ca. A. ciliaticola	0.00866333
SRR2084058	161699	freshwater metagenome	0	0	14	PRJNA287840	SAMN03798417	49	-123	Ca. A. agrarius	0.00865806
SRR2962943	34739	freshwater metagenome	3	3	3	PRJNA304344	SAMN04299340	42.1799	-85.1184	Ca. A. ciliaticola	0.00863583
SRR5428558	34869	soil metagenome	0	0	3	PRJNA381879	SAMN06690339	25.9515	100.102	Ca. A. ciliaticola	0.00860363
SRR5521081	34921	soil metagenome	0	3	3	PRJNA386070	SAMN06925027	20.14	-99.17	Ca. A. ciliaticola	0.00859082
SRR8298206	34985	activated sludge metagenome	0	3	3	PRJNA509305	SAMN10578545	-16.944	145.749	Ca. A. ciliaticola	0.0085751
ERR2322469	188028	bacterium	16	16	16	PRJEB25133	SAMEA104610173	51.2095	10.792	Ca. A. aquiferis	0.00850937
SRR8301454	35294	activated sludge metagenome	0	0	3	PRJNA509305	SAMN10578339	36.0268	-78.8636	Ca. A. ciliaticola	0.00850003
SRR1761084	188564	freshwater metagenome	0	0	16	PRJNA272391	SAMN03282267	44.2109	-87.507	Ca. A. soli	0.00848518
ERR1676972	59076	Arabidopsis thaliana	5	5	5	PRJEB15671	SAMEA4494179	35.9081	-79.0513	Ca. A. ciliaticola	0.00846367
ERR1101461	71111	uncultured prokaryote	0	0	6	PRJEB11530	SAMEA3638702	47.9075	-71.2532	Ca. A. agrarius	0.00843751
SRR8298136	71408	activated sludge metagenome	0	6	6	PRJNA509305	SAMN10578682	3.5039	-76.5207	Ca. A. ciliaticola	0.00840242
SRR5648104	190546	aquatic metagenome	0	16	16	PRJNA387662	SAMN07173920	31.9048	34.8046	Ca. A. ciliaticola	0.00839692
SRR7585128	35777	aquatic metagenome	0	0	3	PRJNA482467	SAMN09706993	42.25	-93.25	Ca. A. aquiferis	0.00838528
SRR5856733	35783	sludge metagenome	0	0	3	PRJNA395301	SAMN07375163			Ca. A. ciliaticola	0.00838387
SRR8064850	322717	Aeromonas sp. NS2-C1	0	0	27	PRJNA496555	SAMN10245854			Ca. A. ciliaticola	0.00836646
ERR2322454	71733	bacterium	0	6	6	PRJEB25133	SAMEA104610158	51.2093	10.7922	Ca. A. agrarius	0.00836435
ERR2322454	71733	bacterium	6	6	6	PRJEB25133	SAMEA104610158	51.2093	10.7922	Ca. A. aquiferis	0.00836435
ERR440332	108418	metagenome	0	0	9	PRJEB5696	SAMEA2377679			Ca. A. agrarius	0.0083012
ERR440332	108418	metagenome	0	0	9	PRJEB5696	SAMEA2377679			Ca. A. aquiferis	0.0083012
SRR7890076	96672	aquatic metagenome	8	8	8	PRJNA491504	SAMN10097229			Ca. A. ciliaticola	0.00827541
SRR8373882	36258	freshwater metagenome	0	0	3	PRJNA511570	SAMN10640285	34.02	108.12	Ca. A. ciliaticola	0.00827404
ERR713223	73154	wastewater metagenome	6	6	6	PRJEB8105	SAMEA3182396	55.4215	10.3662	Ca. A. ciliaticola	0.00820188
SRR8499426	48835	groundwater metagenome	0	4	4	PRJNA517456	SAMN10833549	30.18	113.61	Ca. A. ciliaticola	0.00819085
SRR2829281	48842	biofilm metagenome	0	4	4	PRJNA300271	SAMN04217787	41.6971	-88.1605	Ca. A. ciliaticola	0.00818967
SRR2083924	146665	freshwater metagenome	0	12	12	PRJNA287840	SAMN03798283	49	-123	Ca. A. ciliaticola	0.00818191
ERR2560106	97883	unidentified	0	8	8	PRJEB26565	SAMEA4641016	51.1149	10.4306	Ca. A. agrarius	0.00817302
SRR2083928	134807	freshwater metagenome	0	11	11	PRJNA287840	SAMN03798287	49	-123	Ca. A. ciliaticola	0.00815981
ERR712947	98581	wastewater metagenome	8	8	8	PRJEB8105	SAMEA3182120	57.4213	9.97541	Ca. A. ciliaticola	0.00811515
ERR1851060	98840	activated sludge metagenome	8	8	8	PRJEB19518	SAMEA95550418	57.4213	9.97541	Ca. A. ciliaticola	0.00809389
SRR2000351	98891	Fungia	0	0	8	PRJNA282461	SAMN03570361			Ca. A. ciliaticola	0.00808971
SRR2000351	98891	Fungia	0	0	8	PRJNA282461	SAMN03570361			Ca. A. soli	0.00808971
ERR1474632	186096	metagenome	15	15	15	PRJEB14612	SAMEA4051633	22.3103	39.1041	Ca. A. ciliaticola	0.00806036
ERR2322452	111738	bacterium	9	9	9	PRJEB25133	SAMEA104610156	51.2093	10.7922	Ca. A. aquiferis	0.00805456
ERR713438	125294	wastewater metagenome	10	10	10	PRJEB8105	SAMEA3182611	57.4213	9.97541	Ca. A. ciliaticola	0.00798123
ERR1851400	125384	activated sludge metagenome	10	10	10	PRJEB19518	SAMEA95805418	57.4213	9.97541	Ca. A. ciliaticola	0.0079755
SRR7627373	37617	metagenome	3	3	3	PRJNA418911	SAMN09744412	48.35	12.04	Ca. A. ciliaticola	0.00797512
SRR3233760	37635	aquatic metagenome	3	3	3	PRJNA315049	SAMN04549100	24.82	118.15	Ca. A. ciliaticola	0.0079713
SRR5320012	50308	sludge metagenome	0	0	4	PRJNA378304	SAMN06545035			Ca. A. ciliaticola	0.00795102
SRR8298109	50378	activated sludge metagenome	0	4	4	PRJNA509305	SAMN10578535	-25.5355	28.4527	Ca. A. ciliaticola	0.00793997
ERR1851336	177336	activated sludge metagenome	14	14	14	PRJEB19518	SAMEA95757418	57.4213	9.97541	Ca. A. ciliaticola	0.00789462
SRR8298101	50698	activated sludge metagenome	0	0	4	PRJNA509305	SAMN10578534	-25.5355	28.4527	Ca. A. ciliaticola	0.00788986
SRR5124706	114613	aquatic metagenome	0	9	9	PRJNA356973	SAMN06162543			Ca. A. ciliaticola	0.00785251
ERR2322390	63714	bacterium	0	5	5	PRJEB25133	SAMEA104610094	51.1065	10.3979	Ca. A. agrarius	0.00784757
ERR1948855	64790	wastewater metagenome	0	0	5	PRJEB20562	SAMEA104030380			Ca. A. ciliaticola	0.00771724
SRR1745907	77763	freshwater metagenome	0	0	6	PRJNA271696	SAMN03276227	43.2483	-86.2561	Ca. A. agrarius	0.00771575
SRR4171260	38898	soil metagenome	0	0	3	PRJNA341915	SAMN05730182			Ca. A. ciliaticola	0.00771248
ERR713293	65089	wastewater metagenome	5	5	5	PRJEB8105	SAMEA3182466	56.4538	10.0702	Ca. A. ciliaticola	0.00768179
ERR2322448	65092	bacterium	5	5	5	PRJEB25133	SAMEA104610152	51.2093	10.7922	Ca. A. ciliaticola	0.00768144
ERR1851230	65167	activated sludge metagenome	5	5	5	PRJEB19518	SAMEA95677918	56.4538	10.0702	Ca. A. ciliaticola	0.0076726
SRR4176493	105131	freshwater metagenome	0	2	8	PRJNA330958	SAMN05432880	30	-90	Ca. A. ciliaticola	0.00760955
SRR2962941	39427	freshwater metagenome	3	3	3	PRJNA304344	SAMN04299338	42.1799	-85.1184	Ca. A. ciliaticola	0.007609
SRR6429318	65792	freshwater metagenome	0	5	5	PRJNA427223	SAMN08225636	39.0367	-84.1381	Ca. A. ciliaticola	0.00759971
SRR7612602	79021	freshwater metagenome	0	0	6	PRJNA472370	SAMN09695022	33.9255	-83.5226	Ca. A. agrarius	0.00759292
SRR7612602	79021	freshwater metagenome	0	0	6	PRJNA472370	SAMN09695022	33.9255	-83.5226	Ca. A. aquiferis	0.00759292
SRR6308895	52711	freshwater metagenome	4	4	4	PRJNA412984	SAMN08043708	43.2501	-86.2557	Ca. A. ciliaticola	0.00758855
SRR3598175	158554	freshwater metagenome	0	12	12	PRJNA323602	SAMN05182305	33.968	-83.3792	Ca. A. ciliaticola	0.0075684
SRR8298147	53264	activated sludge metagenome	0	0	4	PRJNA509305	SAMN10578527	-33.8712	18.7345	Ca. A. ciliaticola	0.00750976
SRR7612597	79976	freshwater metagenome	6	6	6	PRJNA472370	SAMN09695017	33.9406	-83.5607	Ca. A. ciliaticola	0.00750225
SRR8745668	94115	riverine metagenome	0	0	7	PRJNA527829	SAMN11160821	38.9232	-106.951	Ca. A. agrarius	0.00743771
SRR3051885	242534	freshwater metagenome	0	18	18	PRJNA244335	SAMN02721644	-84.24	-153.694	Ca. A. agrarius	0.00742164
SRR1524345	54273	root metagenome	0	4	4	PRJNA255789	SAMN02928845	39.4103	-121.747	Ca. A. ciliaticola	0.00737015
SRR5173736	97184	freshwater metagenome	0	0	7	PRJNA360847	SAMN06215863	36.489	-95.047	Ca. A. agrarius	0.00720283
SRR2829303	41747	freshwater metagenome	3	3	3	PRJNA300271	SAMN04217798	42.022	-87.7102	Ca. A. ciliaticola	0.00718615
SRR8638355	41819	soil metagenome	0	3	3	PRJNA523913	SAMN10992537	33.56	111.7	Ca. A. ciliaticola	0.00717377
SRR6814736	167341	aquatic metagenome	12	12	12	PRJNA358603	SAMN06176738			Ca. A. ciliaticola	0.00717099
SRR5124750	167361	aquatic metagenome	12	12	12	PRJNA356973	SAMN06162539			Ca. A. ciliaticola	0.00717013
SRR1761068	265651	freshwater metagenome	0	19	19	PRJNA272391	SAMN03282251	43.062	-87.8729	Ca. A. ciliaticola	0.00715224
SRR7890077	98005	aquatic metagenome	0	7	7	PRJNA491504	SAMN10097233			Ca. A. ciliaticola	0.00714249
SRR7511000	70963	soil metagenome	5	5	5	PRJNA480520	SAMN09642525	36.9871	-94.8423	Ca. A. ciliaticola	0.00704593
SRR8298135	70992	activated sludge metagenome	0	5	5	PRJNA509305	SAMN10578681	3.5039	-76.5207	Ca. A. ciliaticola	0.00704305
SRR2083900	142216	freshwater metagenome	10	10	10	PRJNA287840	SAMN03798259	49	-123	Ca. A. ciliaticola	0.00703156
SRR7890078	114238	aquatic metagenome	0	8	8	PRJNA491504	SAMN10097234			Ca. A. ciliaticola	0.00700292
SRR1524610	99963	root metagenome	0	7	7	PRJNA255789	SAMN02928938	39.4103	-121.751	Ca. A. ciliaticola	0.00700259
SRR6429426	42873	freshwater metagenome	0	3	3	PRJNA427223	SAMN08225636	39.0367	-84.1381	Ca. A. ciliaticola	0.00699741
ERR2322454	71733	bacterium	0	5	5	PRJEB25133	SAMEA104610158	51.2093	10.7922	Ca. A. ciliaticola	0.00697029
SRR6320185	43300	marine metagenome	0	0	3	PRJNA419286	SAMN08094037	60.25	25.3	Ca. A. soli	0.00692841
SRR2083904	115594	freshwater metagenome	0	8	8	PRJNA287840	SAMN03798263	49	-123	Ca. A. ciliaticola	0.00692077
SRR7612598	72253	freshwater metagenome	0	0	5	PRJNA472370	SAMN09695018	33.9376	-83.5593	Ca. A. agrarius	0.00692013
SRR7612598	72253	freshwater metagenome	0	0	5	PRJNA472370	SAMN09695018	33.9376	-83.5593	Ca. A. aquiferis	0.00692013
SRR5176882	43466	aquatic metagenome	0	0	3	PRJNA361138	SAMN06226033	10.9223	-85.6523	Ca. A. ciliaticola	0.00690195
SRR1524769	43586	root metagenome	0	3	3	PRJNA255789	SAMN02929867	38.5439	-121.812	Ca. A. ciliaticola	0.00688294
SRR6320184	58193	marine metagenome	0	0	4	PRJNA419286	SAMN08094037	60.25	25.3	Ca. A. soli	0.00687368
SRR7015406	58529	freshwater metagenome	0	0	4	PRJNA450268	SAMN08933922	33.7533	-111.506	Ca. A. aquiferis	0.00683422
SRR6309065	44401	freshwater metagenome	3	3	3	PRJNA412984	SAMN08043692	43.2239	-86.2972	Ca. A. ciliaticola	0.0067566
SRR8372134	133369	Bacteriastrum furcatum	9	9	9	PRJNA511650	SAMN10145354			Ca. A. ciliaticola	0.00674819
SRR1761085	222318	freshwater metagenome	0	15	15	PRJNA272391	SAMN03282268	44.2109	-87.507	Ca. A. ciliaticola	0.00674709
SRR5460689	44679	freshwater metagenome	3	3	3	PRJNA383082	SAMN06759226	24.631	118.032	Ca. A. ciliaticola	0.00671456
SRR3598153	59636	freshwater metagenome	0	4	4	PRJNA323602	SAMN05182285	34.0614	-83.4425	Ca. A. ciliaticola	0.00670736
SRR5320013	59966	sludge metagenome	0	0	4	PRJNA378304	SAMN06545034			Ca. A. ciliaticola	0.00667045
SRR7890079	105006	aquatic metagenome	0	7	7	PRJNA491504	SAMN10097231			Ca. A. ciliaticola	0.00666629
SRR6429514	75195	freshwater metagenome	0	0	5	PRJNA427223	SAMN08225636	39.0367	-84.1381	Ca. A. ciliaticola	0.00664938
ERR2322450	75692	bacterium	5	5	5	PRJEB25133	SAMEA104610154	51.2093	10.7922	Ca. A. ciliaticola	0.00660572
ERR2703530	152130	Homo sapiens	0	10	10	PRJEB25915	SAMEA4657761	37.7749	-122.419	Ca. A. ciliaticola	0.00657333
SRR2829191	45645	freshwater metagenome	0	3	3	PRJNA300271	SAMN04217735	41.9664	-88.165	Ca. A. ciliaticola	0.00657246
SRR8475302	137560	freshwater metagenome	9	9	9	PRJNA516525	SAMN10790789	61.0769	25.0378	Ca. A. ciliaticola	0.0065426
SRR2083896	122857	freshwater metagenome	0	8	8	PRJNA287840	SAMN03798255	49	-123	Ca. A. ciliaticola	0.00651164
SRR6429587	77251	freshwater metagenome	0	0	5	PRJNA427223	SAMN08225636	39.0367	-84.1381	Ca. A. ciliaticola	0.00647241
SRR3113017	93363	aquatic metagenome	0	6	6	PRJNA309092	SAMN04422811			Ca. A. ciliaticola	0.00642653
ERR712988	62505	wastewater metagenome	4	4	4	PRJEB8105	SAMEA3182161	55.4881	8.43051	Ca. A. ciliaticola	0.00639949
SRR2083940	156352	freshwater metagenome	0	10	10	PRJNA287840	SAMN03798299	49	-123	Ca. A. ciliaticola	0.00639582
SRR7015415	62587	freshwater metagenome	0	0	4	PRJNA450268	SAMN08933918	33.7533	-111.506	Ca. A. aquiferis	0.0063911
SRR6814754	78482	aquatic metagenome	5	5	5	PRJNA358603	SAMN06176611			Ca. A. ciliaticola	0.00637089
SRR2083952	125688	freshwater metagenome	0	8	8	PRJNA287840	SAMN03798311	49	-123	Ca. A. ciliaticola	0.00636497
SRR8301071	78634	activated sludge metagenome	0	5	5	PRJNA509305	SAMN10577680	22.5428	114.143	Ca. A. ciliaticola	0.00635857
SRR8405164	63042	metagenome	0	0	4	PRJNA513358	SAMN10711519	30.4	-91.12	Ca. A. ciliaticola	0.00634498
SRR1524462	63238	root metagenome	0	4	4	PRJNA255789	SAMN02929745	38.5439	-121.812	Ca. A. ciliaticola	0.00632531
SRR6308688	47592	freshwater metagenome	3	3	3	PRJNA412984	SAMN08043664	43.2387	-86.2993	Ca. A. ciliaticola	0.00630358
ERR1447416	237966	metagenome	15	15	15	PRJEB14325	SAMEA4028377	27.4238	85.1837	Ca. A. ciliaticola	0.00630342
ERR713431	63996	wastewater metagenome	4	4	4	PRJEB8105	SAMEA3182604	55.4881	8.43051	Ca. A. ciliaticola	0.00625039
SRR5460714	48471	freshwater metagenome	3	3	3	PRJNA383082	SAMN06759236	24.631	118.032	Ca. A. ciliaticola	0.00618927
SRR6429374	64816	freshwater metagenome	0	4	4	PRJNA427223	SAMN08225636	39.0367	-84.1381	Ca. A. ciliaticola	0.00617132
SRR8298150	48689	activated sludge metagenome	0	0	3	PRJNA509305	SAMN10578526	-33.8712	18.7345	Ca. A. ciliaticola	0.00616156
SRR3112765	65234	aquatic metagenome	0	4	4	PRJNA309092	SAMN04422559			Ca. A. ciliaticola	0.00613177
SRR5320023	65320	sludge metagenome	0	0	4	PRJNA378304	SAMN06545024			Ca. A. ciliaticola	0.0061237
ERR712964	49023	wastewater metagenome	3	3	3	PRJEB8105	SAMEA3182137	55.4881	8.43051	Ca. A. ciliaticola	0.00611958
SRR6429276	65767	freshwater metagenome	0	0	4	PRJNA427223	SAMN08225636	39.0367	-84.1381	Ca. A. ciliaticola	0.00608208
SRR8271883	165030	wastewater metagenome	0	10	10	PRJNA507892	SAMN10511321			Ca. A. ciliaticola	0.0060595
SRR5319961	66233	sludge metagenome	0	0	4	PRJNA378304	SAMN06545086			Ca. A. ciliaticola	0.00603929
SRR6424134	134065	freshwater metagenome	0	8	8	PRJNA414894	SAMN08195237	-3.38188	-60.2563	Ca. A. ciliaticola	0.00596725
SRR2083920	134089	freshwater metagenome	0	8	8	PRJNA287840	SAMN03798279	49	-123	Ca. A. ciliaticola	0.00596619
SRR3112751	67074	aquatic metagenome	0	4	4	PRJNA309092	SAMN04422545			Ca. A. ciliaticola	0.00596356
ERR440371	83925	metagenome	0	0	5	PRJEB5696	SAMEA2377718			Ca. A. agrarius	0.0059577
ERR440371	83925	metagenome	0	0	5	PRJEB5696	SAMEA2377718			Ca. A. aquiferis	0.0059577
SRR8405166	50370	metagenome	0	0	3	PRJNA513358	SAMN10711524	30.4	-91.12	Ca. A. ciliaticola	0.00595593
SRR2083867	303376	freshwater metagenome	0	18	18	PRJNA287840	SAMN03798226	49	-123	Ca. A. ciliaticola	0.00593323
SRR8301351	50624	activated sludge metagenome	0	3	3	PRJNA509305	SAMN10577828	38.7226	-9.139	Ca. A. ciliaticola	0.00592604
SRR2084013	202682	freshwater metagenome	12	12	12	PRJNA287840	SAMN03798372	49	-123	Ca. A. ciliaticola	0.0059206
SRR2083872	152542	freshwater metagenome	0	9	9	PRJNA287840	SAMN03798231	49	-123	Ca. A. ciliaticola	0.00590001
SRR8745700	101827	riverine metagenome	0	6	6	PRJNA527829	SAMN11160742	38.9232	-106.951	Ca. A. agrarius	0.00589235
SRR2083912	153294	freshwater metagenome	0	9	9	PRJNA287840	SAMN03798271	49	-123	Ca. A. ciliaticola	0.00587107
SRR5479766	51255	freshwater metagenome	0	3	3	PRJNA384031	SAMN06826972			Ca. A. aquiferis	0.00585309
SRR3944753	85477	freshwater metagenome	0	0	5	PRJNA330881	SAMN05429757	29.81	106.46	Ca. A. ciliaticola	0.00584953
SRR2157884	154662	Bacteria	0	9	9	PRJNA291469	SAMN03944822	25.0727	121.51	Ca. A. ciliaticola	0.00581914
ERR1447431	189569	metagenome	0	11	11	PRJEB14325	SAMEA4028392	27.4203	85.1807	Ca. A. soli	0.00580264
SRR2020047	69445	riverine metagenome	0	4	4	PRJNA282687	SAMN03653504	41.2849	-81.2166	Ca. A. ciliaticola	0.00575995
SRR5176884	69901	aquatic metagenome	0	0	4	PRJNA361138	SAMN06226031	10.8569	-85.6585	Ca. A. soli	0.00572238
SRR8475288	157407	freshwater metagenome	0	9	9	PRJNA516525	SAMN10790807	61.8464	24.2836	Ca. A. ciliaticola	0.00571766
SRR8298149	52687	activated sludge metagenome	0	0	3	PRJNA509305	SAMN10578525	-33.8712	18.7345	Ca. A. ciliaticola	0.005694
ERR713087	140990	wastewater metagenome	8	8	8	PRJEB8105	SAMEA3182260	54.9249	9.77399	Ca. A. ciliaticola	0.00567416
SRR7511025	70577	soil metagenome	0	4	4	PRJNA480520	SAMN09642510	36.9718	-94.8311	Ca. A. ciliaticola	0.00566757
SRR6320062	124382	marine metagenome	0	0	7	PRJNA419286	SAMN08094037	60.25	25.3	Ca. A. soli	0.00562782
SRR7612621	53371	freshwater metagenome	0	0	3	PRJNA472370	SAMN09695031	33.9243	-83.4323	Ca. A. agrarius	0.00562103
SRR8301317	106817	activated sludge metagenome	0	6	6	PRJNA509305	SAMN10577760	37.5762	126.825	Ca. A. ciliaticola	0.00561708
SRR5684714	106827	soil metagenome	0	6	6	PRJNA390435	SAMN07234952	-18.64	146.13	Ca. A. ciliaticola	0.00561656
SRR1697921	53590	rhizosphere metagenome	0	3	3					Ca. A. ciliaticola	0.00559806
ERR2098209	72602	freshwater metagenome	0	4	4	PRJEB20109	SAMEA104217010	59.8376	18.6203	Ca. A. ciliaticola	0.00550949
SRR7015407	109089	freshwater metagenome	0	6	6	PRJNA450268	SAMN08933923	33.7533	-111.506	Ca. A. agrarius	0.0055001
SRR8405108	54917	metagenome	0	0	3	PRJNA513358	SAMN10711518	30.4	-91.12	Ca. A. ciliaticola	0.00546279
SRR2084004	110738	freshwater metagenome	0	6	6	PRJNA287840	SAMN03798363	49	-123	Ca. A. ciliaticola	0.00541819
ERR2322478	55449	bacterium	3	3	3	PRJEB25133	SAMEA104610182	51.2095	10.792	Ca. A. aquiferis	0.00541038
SRR1524342	55955	root metagenome	0	3	3	PRJNA255789	SAMN02928842	39.4103	-121.747	Ca. A. ciliaticola	0.00536145
SRR6429605	55956	freshwater metagenome	0	3	3	PRJNA427223	SAMN08225636	39.0367	-84.1381	Ca. A. ciliaticola	0.00536136
SRR6513193	225877	freshwater metagenome	0	12	12	PRJNA431582	SAMN08397082	42.56	-76.25	Ca. A. ciliaticola	0.00531263
SRR3051881	396158	freshwater metagenome	0	0	21	PRJNA244335	SAMN02721644	-84.24	-153.694	Ca. A. aquiferis	0.00530092
SRR6348013	94367	bioreactor metagenome	5	5	5	PRJNA421155	SAMN08137170	51.05	3.72	Ca. A. ciliaticola	0.00529846
SRR3112664	94538	aquatic metagenome	0	5	5	PRJNA309092	SAMN04422458			Ca. A. ciliaticola	0.00528888
SRR5684576	57118	rhizosphere metagenome	0	0	3	PRJNA390435	SAMN07234869	-18.65	146.13	Ca. A. ciliaticola	0.00525228
SRR3485907	76181	freshwater metagenome	0	0	4	PRJNA321026	SAMN04962377	31.4156	-91.6653	Ca. A. aquiferis	0.00525065
ERR713243	95427	wastewater metagenome	5	5	5	PRJEB8105	SAMEA3182416	56.4538	10.0702	Ca. A. ciliaticola	0.00523961
ERR1851202	95447	activated sludge metagenome	5	5	5	PRJEB19518	SAMEA95656918	56.4538	10.0702	Ca. A. ciliaticola	0.00523851
SRR5908992	76716	Proteobacteria	0	4	4	PRJNA397332	SAMN07460153			Ca. A. ciliaticola	0.00521404
SRR7890072	96157	aquatic metagenome	0	5	5	PRJNA491504	SAMN10097230			Ca. A. ciliaticola	0.00519983
ERR2734905	77473	freshwater metagenome	0	4	4	PRJEB28172	SAMEA4828142	48.125	16.753	Ca. A. ciliaticola	0.00516309
SRR7890038	77763	aquatic metagenome	4	4	4	PRJNA491504	SAMN10097269			Ca. A. ciliaticola	0.00514383
ERR566748	78258	freshwater sediment metagenome	0	4	4	PRJEB6749	SAMEA2659134			Ca. A. ciliaticola	0.0051113
SRR8475276	157010	freshwater metagenome	0	0	8	PRJNA516525	SAMN10790808	61.8464	24.2836	Ca. A. ciliaticola	0.00509522
SRR8298108	78524	activated sludge metagenome	0	4	4	PRJNA509305	SAMN10578536	-25.5355	28.4527	Ca. A. ciliaticola	0.00509398
SRR7136689	78531	freshwater metagenome	0	4	4	PRJNA453972	SAMN08994622	51.5851	-0.77675	Ca. A. ciliaticola	0.00509353
SRR3051881	396158	freshwater metagenome	0	20	20	PRJNA244335	SAMN02721644	-84.24	-153.694	Ca. A. agrarius	0.00504849
ERR713391	79339	wastewater metagenome	4	4	4	PRJEB8105	SAMEA3182564	57.4213	9.97541	Ca. A. ciliaticola	0.00504166
ERR1676982	59542	Arabidopsis thaliana	0	3	3	PRJEB15671	SAMEA4494180	35.9081	-79.0513	Ca. A. ciliaticola	0.00503846
SRR3944833	79497	freshwater metagenome	0	0	4	PRJNA330881	SAMN05429830	32.51	111.51	Ca. A. ciliaticola	0.00503164
SRR1761054	300159	freshwater metagenome	0	15	15	PRJNA272391	SAMN03282237	43.2234	-86.3377	Ca. A. ciliaticola	0.00499735
ERR1851361	80052	activated sludge metagenome	4	4	4	PRJEB19518	SAMEA95776168	57.4213	9.97541	Ca. A. ciliaticola	0.00499675
ERR440368	140135	metagenome	0	0	7	PRJEB5696	SAMEA2377715			Ca. A. agrarius	0.00499518
ERR440368	140135	metagenome	0	0	7	PRJEB5696	SAMEA2377715			Ca. A. aquiferis	0.00499518
SRR8285003	100141	freshwater metagenome	0	5	5	PRJNA508441	SAMN10522641	22.55	113.95	Ca. A. ciliaticola	0.00499296
ERR2322406	80186	bacterium	0	4	4	PRJEB25133	SAMEA104610110	51.1938	10.7185	Ca. A. agrarius	0.0049884
ERR1948796	60155	wastewater metagenome	0	0	3	PRJEB20562	SAMEA104030321			Ca. A. aquiferis	0.00498712
ERR713429	80313	wastewater metagenome	4	4	4	PRJEB8105	SAMEA3182602	55.4586	8.48909	Ca. A. ciliaticola	0.00498051
SRR7612619	80743	freshwater metagenome	0	0	4	PRJNA472370	SAMN09695033	33.9235	-83.4192	Ca. A. agrarius	0.00495399
ERR1671112	60621	metagenome	3	3	3	PRJEB15624	SAMEA4478173			Ca. A. ciliaticola	0.00494878
ERR2322438	80868	bacterium	0	0	4	PRJEB25133	SAMEA104610142	51.1967	10.7555	Ca. A. agrarius	0.00494633
SRR2083944	81725	freshwater metagenome	0	4	4	PRJNA287840	SAMN03798303	49	-123	Ca. A. ciliaticola	0.00489446
SRR2083944	81725	freshwater metagenome	0	4	4	PRJNA287840	SAMN03798303	49	-123	Ca. A. agrarius	0.00489446
ERR713098	286554	wastewater metagenome	14	14	14	PRJEB8105	SAMEA3182271	56.4252	9.4552	Ca. A. ciliaticola	0.00488564
SRR5050843	369760	freshwater metagenome	0	18	18	PRJNA354806	SAMN06051881	49.77	-93.82	Ca. A. ciliaticola	0.00486802
SRR6429643	61681	freshwater metagenome	0	0	3	PRJNA427223	SAMN08225636	39.0367	-84.1381	Ca. A. ciliaticola	0.00486373
SRR3598180	165786	freshwater metagenome	8	8	8	PRJNA323602	SAMN05182310	33.9455	-83.3542	Ca. A. ciliaticola	0.0048255
DRR072433	82921	sludge metagenome	0	0	4	PRJDB5190	SAMD00063985	22.3	114.2	Ca. A. ciliaticola	0.00482387
SRR7015415	62587	freshwater metagenome	0	3	3	PRJNA450268	SAMN08933918	33.7533	-111.506	Ca. A. agrarius	0.00479333
DRR129197	146624	freshwater metagenome	7	7	7	PRJDB6968	SAMD00116768	13.7668	100.506	Ca. A. ciliaticola	0.00477412
ERR2322424	63213	bacterium	3	3	3	PRJEB25133	SAMEA104610128	51.1973	10.7549	Ca. A. aquiferis	0.00474586
DRR090543	63412	marine metagenome	0	0	3	PRJDB5681	SAMD00078378	38.498	142.341	Ca. A. agrarius	0.00473097
SRR8405183	63553	metagenome	0	3	3	PRJNA513358	SAMN10711561	30.395	-91.122	Ca. A. ciliaticola	0.00472047
SRR3598187	84991	freshwater metagenome	0	4	4	PRJNA323602	SAMN05182316	33.9241	-83.3208	Ca. A. aquiferis	0.00470638
SRR8745765	64045	riverine metagenome	0	0	3	PRJNA527829	SAMN11160815	38.9232	-106.951	Ca. A. agrarius	0.00468421
SRR2157911	150639	Bacteria	0	7	7	PRJNA291469	SAMN03944835	25.0727	121.51	Ca. A. ciliaticola	0.00464687
SRR7890030	86380	aquatic metagenome	0	4	4	PRJNA491504	SAMN10097243			Ca. A. ciliaticola	0.0046307
SRR2084033	239390	freshwater metagenome	0	0	11	PRJNA287840	SAMN03798392	49	-123	Ca. A. agrarius	0.00459501
SRR7890080	87377	aquatic metagenome	0	4	4	PRJNA491504	SAMN10097263			Ca. A. ciliaticola	0.00457786
ERR713393	65545	wastewater metagenome	3	3	3	PRJEB8105	SAMEA3182566	57.4213	9.97541	Ca. A. ciliaticola	0.00457701
ERR1851363	65637	activated sludge metagenome	3	3	3	PRJEB19518	SAMEA95777668	57.4213	9.97541	Ca. A. ciliaticola	0.00457059
SRR6689512	65801	aquatic metagenome	0	3	3	PRJNA433510	SAMN08498809	39.8594	-75.7838	Ca. A. ciliaticola	0.0045592
SRR2083880	154859	freshwater metagenome	0	7	7	PRJNA287840	SAMN03798239	49	-123	Ca. A. ciliaticola	0.00452024
ERR1474629	493256	metagenome	22	22	22	PRJEB14612	SAMEA4051630	22.3103	39.1041	Ca. A. ciliaticola	0.00446016
SRR2083908	112900	freshwater metagenome	5	5	5	PRJNA287840	SAMN03798267	49	-123	Ca. A. ciliaticola	0.0044287
SRR8745738	90405	riverine metagenome	0	0	4	PRJNA527829	SAMN11160783	38.9232	-106.951	Ca. A. agrarius	0.00442453
SRR2083916	113517	freshwater metagenome	0	5	5	PRJNA287840	SAMN03798275	49	-123	Ca. A. ciliaticola	0.00440463
SRR3944901	68367	freshwater metagenome	0	0	3	PRJNA330881	SAMN05429891	28.77	104.65	Ca. A. ciliaticola	0.00438808
SRR6689517	116204	aquatic metagenome	0	5	5	PRJNA433510	SAMN08498810	39.8594	-75.7838	Ca. A. ciliaticola	0.00430278
SRR2084027	187812	freshwater metagenome	0	0	8	PRJNA287840	SAMN03798386	49	-123	Ca. A. agrarius	0.00425958
SRR1697894	70632	rhizosphere metagenome	0	0	3					Ca. A. ciliaticola	0.00424737
SRR3944850	71513	freshwater metagenome	0	3	3	PRJNA330881	SAMN05429844	30.38	113.45	Ca. A. ciliaticola	0.00419504
SRR2083948	119855	freshwater metagenome	0	5	5	PRJNA287840	SAMN03798307	49	-123	Ca. A. ciliaticola	0.00417171
SRR6161334	314452	plant metagenome	13	13	13	PRJNA385484	SAMN07654348	35.84	-83.96	Ca. A. ciliaticola	0.00413418
SRR2083863	242382	freshwater metagenome	0	10	10	PRJNA287840	SAMN03798222	49	-123	Ca. A. ciliaticola	0.00412572
SRR8301308	73306	activated sludge metagenome	0	3	3	PRJNA509305	SAMN10577553	39.9232	116.117	Ca. A. ciliaticola	0.00409243
SRR6171665	123453	marine sediment metagenome	0	0	5	PRJNA414249	SAMN07782940	29.0003	-87.5074	Ca. A. ciliaticola	0.00405012
SRR7890075	99028	aquatic metagenome	0	4	4	PRJNA491504	SAMN10097235			Ca. A. ciliaticola	0.00403926
SRR3112691	123851	aquatic metagenome	0	0	5	PRJNA309092	SAMN04422485			Ca. A. agrarius	0.00403711
ERR440367	99133	metagenome	0	0	4	PRJEB5696	SAMEA2377714			Ca. A. aquiferis	0.00403498
SRR6029588	421921	aquatic metagenome	0	0	17	PRJNA406945	SAMN07634825	-22.3	-44.45	Ca. A. ciliaticola	0.00402919
SRR3944899	99755	freshwater metagenome	0	0	4	PRJNA330881	SAMN05429889	28.77	104.65	Ca. A. ciliaticola	0.00400982
SRR7644754	99915	soil metagenome	0	0	4	PRJNA484409	SAMN09764666	35.73	-78.67	Ca. A. ciliaticola	0.0040034
DRR055411	351826	biofilm metagenome	0	14	14	PRJDB4599	SAMD00047625	35.6105	139.625	Ca. A. ciliaticola	0.00397924
SRR6513202	75392	freshwater metagenome	0	0	3	PRJNA431582	SAMN08397065	42.56	-76.25	Ca. A. agrarius	0.0039792
ERR713203	150941	wastewater metagenome	6	6	6	PRJEB8105	SAMEA3182376	56.1265	10.1413	Ca. A. ciliaticola	0.00397506
ERR2322398	125804	bacterium	0	0	5	PRJEB25133	SAMEA104610102	51.1938	10.7185	Ca. A. agrarius	0.00397444
SRR5434526	101091	freshwater metagenome	4	4	4	PRJNA382371	SAMN06705201	40.1325	-75.2059	Ca. A. ciliaticola	0.00395683
ERR2322480	128143	bacterium	5	5	5	PRJEB25133	SAMEA104610184	51.2095	10.792	Ca. A. aquiferis	0.00390189
SRR3944964	102822	freshwater metagenome	0	0	4	PRJNA330881	SAMN05429696	30.78	117.64	Ca. A. agrarius	0.00389022
SRR1761087	308472	freshwater metagenome	0	12	12	PRJNA272391	SAMN03282270	44.2109	-87.507	Ca. A. ciliaticola	0.00389014
SRR6171691	206484	marine sediment metagenome	0	0	8	PRJNA414249	SAMN07783008	28.9761	-87.8683	Ca. A. ciliaticola	0.00387439
SRR2668808	103754	soil metagenome	0	4	4	PRJNA298639	SAMN04169016	34.4756	-91.4186	Ca. A. ciliaticola	0.00385527
SRR6442388	417387	plant metagenome	0	16	16	PRJNA356121	SAMN06115119	78.9116	12.0794	Ca. A. ciliaticola	0.00383337
ERR713242	78317	wastewater metagenome	0	3	3	PRJEB8105	SAMEA3182415	56.1265	10.1413	Ca. A. ciliaticola	0.00383059
SRR2829251	78369	freshwater metagenome	3	3	3	PRJNA300271	SAMN04217856	41.8447	-88.1455	Ca. A. ciliaticola	0.00382804
SRR7890051	104798	aquatic metagenome	0	4	4	PRJNA491504	SAMN10097259			Ca. A. agrarius	0.00381687
ERR2322460	78794	bacterium	3	3	3	PRJEB25133	SAMEA104610164	51.2095	10.792	Ca. A. aquiferis	0.0038074
SRR5129966	131577	soil metagenome	5	5	5	PRJNA357844	SAMN06160816	47.52	-123.8	Ca. A. ciliaticola	0.00380006
SRR8475273	184428	freshwater metagenome	0	0	7	PRJNA516525	SAMN10790814	61.8464	24.2836	Ca. A. ciliaticola	0.00379552
SRR7612655	79296	freshwater metagenome	0	0	3	PRJNA472370	SAMN09695059	33.9181	-83.4139	Ca. A. agrarius	0.00378329
SRR3598020	106330	freshwater metagenome	0	0	4	PRJNA323602	SAMN05182254	33.9189	-83.4158	Ca. A. agrarius	0.00376187
ERR376112	452504	uncultured bacterium	0	17	17	PRJEB5014	SAMEA2259758			Ca. A. ciliaticola	0.00375687
SRR8745743	106838	riverine metagenome	0	0	4	PRJNA527829	SAMN11160800	38.9232	-106.951	Ca. A. agrarius	0.00374399
SRR8499500	106984	groundwater metagenome	0	4	4	PRJNA517456	SAMN10833444	30.14	113.68	Ca. A. ciliaticola	0.00373888
SRR2083998	242589	freshwater metagenome	0	0	9	PRJNA287840	SAMN03798357	49	-123	Ca. A. aquiferis	0.00370998
SRR1653450	188707	freshwater metagenome	0	7	7	PRJNA264605	SAMN03140100	42.4336	-71.1496	Ca. A. ciliaticola	0.00370945
SRR6320060	135344	marine metagenome	0	0	5	PRJNA419286	SAMN08094037	60.25	25.3	Ca. A. soli	0.00369429
ERR1447453	216951	metagenome	0	8	8	PRJEB14325	SAMEA4028414	27.4203	85.1807	Ca. A. ciliaticola	0.00368747
SRR5923532	135844	soil metagenome	0	0	5	PRJNA317932	SAMN07488663	-35.0984	138.678	Ca. A. ciliaticola	0.00368069
ERR2322432	81817	bacterium	0	0	3	PRJEB25133	SAMEA104610136	51.1973	10.7549	Ca. A. agrarius	0.00366672
ERR2322432	81817	bacterium	3	3	3	PRJEB25133	SAMEA104610136	51.1973	10.7549	Ca. A. aquiferis	0.00366672
SRR6432735	411392	marine metagenome	0	0	15	PRJNA393056	SAMN07339958	-20.526	-70.712	Ca. A. ciliaticola	0.00364616
ERR1474628	471188	metagenome	17	17	17	PRJEB14612	SAMEA4051629	22.3103	39.1041	Ca. A. ciliaticola	0.0036079
SRR7511027	111446	soil metagenome	0	0	4	PRJNA480520	SAMN09642516	36.9485	-94.8308	Ca. A. ciliaticola	0.00358918
ERR2322452	111738	bacterium	0	0	4	PRJEB25133	SAMEA104610156	51.2093	10.7922	Ca. A. agrarius	0.0035798
SRR2084041	251923	freshwater metagenome	0	0	9	PRJNA287840	SAMN03798400	49	-123	Ca. A. agrarius	0.00357252
SRR3598212	84458	freshwater metagenome	0	0	3	PRJNA323602	SAMN05182339	33.9263	-83.4268	Ca. A. agrarius	0.00355206
SRR3598212	84458	freshwater metagenome	0	0	3	PRJNA323602	SAMN05182339	33.9263	-83.4268	Ca. A. aquiferis	0.00355206
SRR3485902	112914	freshwater metagenome	0	0	4	PRJNA321026	SAMN04962375	32.3639	-91.1089	Ca. A. aquiferis	0.00354252
SRR3944989	85197	freshwater metagenome	0	0	3	PRJNA330881	SAMN05429719	31.77	118.47	Ca. A. ciliaticola	0.00352125
SRR5408773	85227	soil metagenome	0	0	3	PRJNA381424	SAMN06677590	45.39	-84.28	Ca. A. ciliaticola	0.00352001
SRR6689504	85643	aquatic metagenome	0	3	3	PRJNA433510	SAMN08498829	39.8594	-75.7838	Ca. A. ciliaticola	0.00350291
SRR6424168	114580	freshwater metagenome	0	0	4	PRJNA414894	SAMN08195176	-3.38188	-60.2563	Ca. A. ciliaticola	0.00349101
SRR3113024	143362	aquatic metagenome	0	5	5	PRJNA309092	SAMN04422818			Ca. A. ciliaticola	0.00348767
ERR526871	114851	fish metagenome	0	4	4	PRJEB6492	SAMEA2586139			Ca. A. ciliaticola	0.00348277
ERR713307	259289	wastewater metagenome	0	0	9	PRJEB8105	SAMEA3182480	56.0898	8.23634	Ca. A. ciliaticola	0.00347103
ERR1056328	230661	marine metagenome	0	0	8	PRJEB11384	SAMEA3598161			Ca. A. ciliaticola	0.00346829
SRR7644749	202456	soil metagenome	0	0	7	PRJNA484409	SAMN09764659	35.73	-78.67	Ca. A. ciliaticola	0.00345754
SRR2084042	173597	freshwater metagenome	0	0	6	PRJNA287840	SAMN03798401	49	-123	Ca. A. agrarius	0.00345628
SRR2084042	173597	freshwater metagenome	0	0	6	PRJNA287840	SAMN03798401	49	-123	Ca. A. aquiferis	0.00345628
SRR6419797	435649	freshwater metagenome	0	15	15	PRJNA414894	SAMN08239898	-2.1572	-55.8052	Ca. A. ciliaticola	0.00344314
SRR8271895	145250	wastewater metagenome	0	5	5	PRJNA507892	SAMN10511332			Ca. A. ciliaticola	0.00344234
SRR6442412	203545	plant metagenome	0	6	7	PRJNA356121	SAMN06115142	72.37	126.483	Ca. A. ciliaticola	0.00343904
SRR8271885	203597	wastewater metagenome	0	7	7	PRJNA507892	SAMN10511319			Ca. A. ciliaticola	0.00343816
SRR8499499	116816	groundwater metagenome	0	4	4	PRJNA517456	SAMN10833445	30.14	113.68	Ca. A. ciliaticola	0.00342419
SRR8285001	87844	freshwater metagenome	0	3	3	PRJNA508441	SAMN10522639	22.58	113.95	Ca. A. ciliaticola	0.00341515
SRR8271903	147004	wastewater metagenome	0	5	5	PRJNA507892	SAMN10511339			Ca. A. ciliaticola	0.00340127
SRR3944935	88253	freshwater metagenome	0	0	3	PRJNA330881	SAMN05429670	29.45	113.15	Ca. A. ciliaticola	0.00339932
SRR3944779	88281	freshwater metagenome	0	0	3	PRJNA330881	SAMN05429781	29.33	107.76	Ca. A. ciliaticola	0.00339824
SRR2153284	147700	Bacteria	0	5	5	PRJNA291469	SAMN03944817	25.0727	121.51	Ca. A. ciliaticola	0.00338524
SRR2083956	147758	freshwater metagenome	0	5	5	PRJNA287840	SAMN03798315	49	-123	Ca. A. ciliaticola	0.00338391
SRR2083988	88915	freshwater metagenome	0	3	3	PRJNA287840	SAMN03798347	49	-123	Ca. A. ciliaticola	0.00337401
SRR3112789	89221	aquatic metagenome	0	0	3	PRJNA309092	SAMN04422583			Ca. A. ciliaticola	0.00336244
SRR2083892	150564	freshwater metagenome	0	5	5	PRJNA287840	SAMN03798251	49	-123	Ca. A. ciliaticola	0.00332085
ERR712986	120663	wastewater metagenome	4	4	4	PRJEB8105	SAMEA3182159	55.4881	8.43051	Ca. A. ciliaticola	0.00331502
SRR1980820	90546	sediment metagenome	0	0	3	PRJNA281530	SAMN03491517	13.76	-116.46	Ca. A. agrarius	0.00331323
SRR3944765	121558	freshwater metagenome	0	0	4	PRJNA330881	SAMN05429768	30.35	106.58	Ca. A. ciliaticola	0.00329061
ERR1851167	121758	activated sludge metagenome	4	4	4	PRJEB19518	SAMEA95630668	56.4538	10.0702	Ca. A. ciliaticola	0.00328521
SRR7890046	91439	aquatic metagenome	0	3	3	PRJNA491504	SAMN10097303	43.0176	-87.9042	Ca. A. ciliaticola	0.00328088
ERR713151	122512	wastewater metagenome	4	4	4	PRJEB8105	SAMEA3182324	56.4538	10.0702	Ca. A. ciliaticola	0.00326499
SRR2083884	122877	freshwater metagenome	0	4	4	PRJNA287840	SAMN03798243	49	-123	Ca. A. ciliaticola	0.00325529
ERR1447452	184495	metagenome	0	6	6	PRJEB14325	SAMEA4028413	27.4216	85.1815	Ca. A. ciliaticola	0.00325212
ERR2734873	92441	freshwater metagenome	0	3	3	PRJEB28172	SAMEA4828110	48.125	16.753	Ca. A. ciliaticola	0.00324531
SRR6513157	154595	freshwater metagenome	0	5	5	PRJNA431582	SAMN08397071	42.56	-76.25	Ca. A. ciliaticola	0.00323426
SRR3944737	93174	freshwater metagenome	0	0	3	PRJNA330881	SAMN05429742	28.8	104.42	Ca. A. ciliaticola	0.00321978
SRR8271882	93793	wastewater metagenome	0	3	3	PRJNA507892	SAMN10511322			Ca. A. ciliaticola	0.00319853
SRR3597986	94014	freshwater metagenome	0	0	3	PRJNA323602	SAMN05182242	33.9241	-83.3208	Ca. A. aquiferis	0.00319101
SRR8745680	188476	riverine metagenome	0	0	6	PRJNA527829	SAMN11160737	38.9232	-106.951	Ca. A. agrarius	0.00318343
SRR6689510	126887	aquatic metagenome	0	0	4	PRJNA433510	SAMN08498815	39.8594	-75.7838	Ca. A. ciliaticola	0.00315241
SRR2157922	160443	Bacteria	0	0	5	PRJNA291469	SAMN03944841	25.0727	121.51	Ca. A. ciliaticola	0.00311637
SRR7890060	128970	aquatic metagenome	0	4	4	PRJNA491504	SAMN10097286	43.0176	-87.9042	Ca. A. ciliaticola	0.0031015
SRR2041018	161218	aquatic metagenome	0	0	5	PRJNA284506	SAMN03731547	38.5539	-121.738	Ca. A. ciliaticola	0.00310139
SRR6829014	96818	aquatic metagenome	0	3	3	PRJNA438037	SAMN08689230	30.46	113.09	Ca. A. ciliaticola	0.0030986
SRR3944950	163009	freshwater metagenome	0	0	5	PRJNA330881	SAMN05429683	30.62	114.32	Ca. A. ciliaticola	0.00306732
SRR8475297	163199	freshwater metagenome	0	5	5	PRJNA516525	SAMN10790802	61.8464	24.2836	Ca. A. ciliaticola	0.00306374
SRR4176461	98946	freshwater metagenome	0	0	3	PRJNA330958	SAMN05432913	30	-90	Ca. A. ciliaticola	0.00303196
ERR712987	99283	wastewater metagenome	3	3	3	PRJEB8105	SAMEA3182160	55.4881	8.43051	Ca. A. ciliaticola	0.00302167
SRR6077052	132759	plant metagenome	0	4	4	PRJNA412147	SAMN07702076	42.3337	12.1523	Ca. A. ciliaticola	0.00301298
SRR1761077	232716	freshwater metagenome	0	7	7	PRJNA272391	SAMN03282260	43.6677	-87.7148	Ca. A. ciliaticola	0.00300796
ERR440378	166553	metagenome	0	0	5	PRJEB5696	SAMEA2377725			Ca. A. agrarius	0.00300205
SRR2157877	133836	Bacteria	0	4	4	PRJNA291469	SAMN03944818	25.0727	121.51	Ca. A. ciliaticola	0.00298873
ERR1740179	100563	soil metagenome	0	3	3	PRJEB17975	SAMEA4557213	50.3087	-66.3578	Ca. A. ciliaticola	0.0029832
SRR2084005	268839	freshwater metagenome	0	0	8	PRJNA287840	SAMN03798364	49	-123	Ca. A. agrarius	0.00297576
SRR1761078	202299	freshwater metagenome	0	6	6	PRJNA272391	SAMN03282261	43.6677	-87.7148	Ca. A. ciliaticola	0.00296591
SRR3051877	478276	soil metagenome	0	0	14	PRJNA244335	SAMN02721646	-84.24	-153.694	Ca. A. aquiferis	0.00292718
ERR713237	103160	wastewater metagenome	3	3	3	PRJEB8105	SAMEA3182410	56.3938	9.90503	Ca. A. ciliaticola	0.0029081
SRR3051880	481529	freshwater metagenome	0	0	14	PRJNA244335	SAMN02721644	-84.24	-153.694	Ca. A. aquiferis	0.00290741
ERR713320	103828	wastewater metagenome	0	0	3	PRJEB8105	SAMEA3182493	55.4215	10.3662	Ca. A. aquiferis	0.00288939
SRR6424151	139103	freshwater metagenome	0	4	4	PRJNA414894	SAMN08195185	-3.4091	-60.2462	Ca. A. ciliaticola	0.00287557
ERR712983	209517	wastewater metagenome	6	6	6	PRJEB8105	SAMEA3182156	55.4586	8.48909	Ca. A. ciliaticola	0.00286373
ERR376113	420345	uncultured bacterium	0	12	12	PRJEB5014	SAMEA2259758			Ca. A. ciliaticola	0.0028548
SRR2154114	140164	Bacteria	0	4	4	PRJNA291469	SAMN03944817	25.0727	121.51	Ca. A. ciliaticola	0.0028538
ERR712985	175715	wastewater metagenome	5	5	5	PRJEB8105	SAMEA3182158	55.4586	8.48909	Ca. A. ciliaticola	0.00284552
SRR3598169	106762	freshwater metagenome	3	3	3	PRJNA323602	SAMN05182300	33.9669	-83.3906	Ca. A. ciliaticola	0.00280999
SRR8064845	216345	Aeromonas sp. LF2-C4	0	0	6	PRJNA496555	SAMN10245851			Ca. A. ciliaticola	0.00277335
SRR8499491	108411	groundwater metagenome	0	3	3	PRJNA517456	SAMN10833473	30.14	113.68	Ca. A. ciliaticola	0.00276725
SRR8403247	181468	soil metagenome	0	5	5	PRJNA513194	SAMN10699989	58.3769	-109.548	Ca. A. ciliaticola	0.00275531
SRR2083891	290894	freshwater metagenome	0	0	8	PRJNA287840	SAMN03798250	49	-123	Ca. A. agrarius	0.00275014
SRR2083891	290894	freshwater metagenome	0	0	8	PRJNA287840	SAMN03798250	49	-123	Ca. A. aquiferis	0.00275014
SRR3455376	109874	soil metagenome	0	3	3	PRJNA317932	SAMN04874332	-39.8567	143.894	Ca. A. ciliaticola	0.0027304
SRR2041016	148917	aquatic metagenome	0	0	4	PRJNA284506	SAMN03731545	38.5539	-121.738	Ca. A. ciliaticola	0.00268606
SRR2229382	114038	phyllosphere metagenome	3	3	3	PRJNA293874	SAMN04013015	34.3617	-89.5264	Ca. A. ciliaticola	0.0026307
DRR097727	152346	riverine metagenome	0	4	4	PRJDB5936	SAMD00084878	35.6944	139.374	Ca. A. ciliaticola	0.0026256
ERR713145	114436	wastewater metagenome	3	3	3	PRJEB8105	SAMEA3182318	55.4215	10.3662	Ca. A. ciliaticola	0.00262155
SRR1761039	152591	freshwater metagenome	0	4	4	PRJNA272391	SAMN03282222	43.0828	-86.2539	Ca. A. ciliaticola	0.00262139
SRR3598209	115285	freshwater metagenome	0	0	3	PRJNA323602	SAMN05182336	33.9025	-83.5232	Ca. A. aquiferis	0.00260225
SRR2083980	115520	freshwater metagenome	0	3	3	PRJNA287840	SAMN03798339	49	-123	Ca. A. agrarius	0.00259695
ERR712980	193265	wastewater metagenome	5	5	5	PRJEB8105	SAMEA3182153	55.6493	12.0586	Ca. A. ciliaticola	0.00258712
ERR1851086	193325	activated sludge metagenome	5	5	5	PRJEB19518	SAMEA95569918	55.6493	12.0586	Ca. A. ciliaticola	0.00258632
SRR2083880	154859	freshwater metagenome	0	4	4	PRJNA287840	SAMN03798239	49	-123	Ca. A. agrarius	0.00258299
ERR2322394	116352	bacterium	0	3	3	PRJEB25133	SAMEA104610098	51.1939	10.7185	Ca. A. agrarius	0.00257838
SRR4176462	117041	freshwater metagenome	0	0	3	PRJNA330958	SAMN05432914	30	-90	Ca. A. ciliaticola	0.0025632
SRR8284957	156110	freshwater metagenome	4	4	4	PRJNA508441	SAMN10522676	22.56	113.95	Ca. A. ciliaticola	0.0025623
SRR6161335	354197	plant metagenome	0	9	9	PRJNA385484	SAMN07654349	35.84	-83.96	Ca. A. ciliaticola	0.00254096
SRR3944903	118906	freshwater metagenome	0	3	3	PRJNA330881	SAMN05429892	28.77	104.65	Ca. A. ciliaticola	0.002523
SRR3598175	158554	freshwater metagenome	0	0	4	PRJNA323602	SAMN05182305	33.968	-83.3792	Ca. A. agrarius	0.0025228
SRR6442401	120344	plant metagenome	0	2	3	PRJNA356121	SAMN06115128	78.9169	11.8792	Ca. A. ciliaticola	0.00249285
SRR2083995	285565	freshwater metagenome	0	0	7	PRJNA287840	SAMN03798354	49	-123	Ca. A. agrarius	0.00245128
SRR6513206	164303	freshwater metagenome	0	4	4	PRJNA431582	SAMN08397069	42.56	-76.25	Ca. A. agrarius	0.00243453
ERR1447438	205803	metagenome	0	5	5	PRJEB14325	SAMEA4028399	27.4217	85.1725	Ca. A. soli	0.00242951
SRR3467615	619703	freshwater metagenome	0	15	15	PRJNA319378	SAMN04915546			Ca. A. ciliaticola	0.00242051
SRR2157887	165721	Bacteria	0	4	4	PRJNA291469	SAMN03944823	25.0727	121.51	Ca. A. ciliaticola	0.0024137
SRR1761040	124440	freshwater metagenome	0	3	3	PRJNA272391	SAMN03282223	43.0828	-86.2539	Ca. A. ciliaticola	0.0024108
SRR2041658	209865	aquatic metagenome	0	0	5	PRJNA284506	SAMN03731492	38.5539	-121.738	Ca. A. ciliaticola	0.00238248
SRR7265338	172181	plant metagenome	0	0	4	PRJNA474716	SAMN09371404	36.01	-85.12	Ca. A. ciliaticola	0.00232314
ERR713006	172407	wastewater metagenome	4	4	4	PRJEB8105	SAMEA3182179	55.3291	8.74336	Ca. A. ciliaticola	0.00232009
ERR1851106	172417	activated sludge metagenome	4	4	4	PRJEB19518	SAMEA95584918	55.3291	8.74336	Ca. A. ciliaticola	0.00231996
SRR7549651	345630	metagenome	0	8	8	PRJNA477417	SAMN09702151	37.84	127.91	Ca. A. ciliaticola	0.00231461
SRR8475295	173776	freshwater metagenome	4	4	4	PRJNA516525	SAMN10790784	61.0769	25.0378	Ca. A. ciliaticola	0.00230181
ERR1851181	175009	activated sludge metagenome	4	4	4	PRJEB19518	SAMEA95641168	55.8021	12.5388	Ca. A. ciliaticola	0.0022856
ERR713182	175028	wastewater metagenome	4	4	4	PRJEB8105	SAMEA3182355	55.8021	12.5388	Ca. A. ciliaticola	0.00228535
ERR713315	175034	wastewater metagenome	4	4	4	PRJEB8105	SAMEA3182488	56.4538	10.0702	Ca. A. ciliaticola	0.00228527
ERR1851245	175193	activated sludge metagenome	4	4	4	PRJEB19518	SAMEA95689168	56.4538	10.0702	Ca. A. ciliaticola	0.0022832
SRR2084031	176137	freshwater metagenome	0	0	4	PRJNA287840	SAMN03798390	49	-123	Ca. A. aquiferis	0.00227096
SRR3598120	133152	freshwater metagenome	0	3	3	PRJNA323602	SAMN05182271	33.9567	-83.4177	Ca. A. ciliaticola	0.00225306
SRR8064848	311928	Aeromonas sp. LF2-C7	0	0	7	PRJNA496555	SAMN10245852			Ca. A. ciliaticola	0.00224411
SRR3944756	134110	freshwater metagenome	0	0	3	PRJNA330881	SAMN05429760	29.81	106.46	Ca. A. ciliaticola	0.00223697
SRR6173806	135447	marine sediment metagenome	0	0	3	PRJNA414249	SAMN07785548	28.9164	-87.6691	Ca. A. agrarius	0.00221489
SRR3134637	461814	sediment metagenome	10	10	10	PRJNA309589	SAMN04436992			Ca. A. ciliaticola	0.00216537
ERR2049782	138548	rhizosphere metagenome	0	3	3	PRJEB21985	SAMEA104181547			Ca. A. ciliaticola	0.00216531
ERR1851340	185156	activated sludge metagenome	0	0	4	PRJEB19518	SAMEA95760418	56.0898	8.23634	Ca. A. ciliaticola	0.00216034
ERR713093	186974	wastewater metagenome	4	4	4	PRJEB8105	SAMEA3182266	56.1985	10.7287	Ca. A. ciliaticola	0.00213933
ERR1851144	187005	activated sludge metagenome	4	4	4	PRJEB19518	SAMEA95613418	56.1985	10.7287	Ca. A. ciliaticola	0.00213898
SRR2087796	2343503	soil metagenome	0	0	50	PRJNA288397	SAMN03839804			Ca. A. soli	0.00213356
SRR6442404	282066	plant metagenome	0	6	6	PRJNA356121	SAMN06115131	78.9169	11.8792	Ca. A. ciliaticola	0.00212716
SRR2083871	282432	freshwater metagenome	0	0	6	PRJNA287840	SAMN03798230	49	-123	Ca. A. agrarius	0.00212441
SRR1761069	660583	freshwater metagenome	0	14	14	PRJNA272391	SAMN03282252	43.062	-87.8729	Ca. A. ciliaticola	0.00211934
SRR2083915	236975	freshwater metagenome	0	5	5	PRJNA287840	SAMN03798274	49	-123	Ca. A. agrarius	0.00210993
SRR2083864	144289	freshwater metagenome	0	0	3	PRJNA287840	SAMN03798223	49	-123	Ca. A. agrarius	0.00207916
SRR2083991	192968	freshwater metagenome	0	4	4	PRJNA287840	SAMN03798350	49	-123	Ca. A. ciliaticola	0.00207288
SRR2083998	242589	freshwater metagenome	0	0	5	PRJNA287840	SAMN03798357	49	-123	Ca. A. agrarius	0.0020611
SRR8475290	146148	freshwater metagenome	3	3	3	PRJNA516525	SAMN10790794	61.0769	25.0378	Ca. A. ciliaticola	0.00205271
SRR6424131	147088	freshwater metagenome	0	3	3	PRJNA414894	SAMN08195202	-3.3185	-60.2689	Ca. A. ciliaticola	0.0020396
SRR6419800	397342	freshwater metagenome	0	0	8	PRJNA414894	SAMN08239896	-2.13327	-55.4888	Ca. A. ciliaticola	0.00201338
SRR2157882	149807	Bacteria	0	3	3	PRJNA291469	SAMN03944821	25.0727	121.51	Ca. A. ciliaticola	0.00200258
ERR713036	150235	wastewater metagenome	0	0	3	PRJEB8105	SAMEA3182209	55.4326	10.4589	Ca. A. aquiferis	0.00199687
ERR1851127	151197	activated sludge metagenome	0	0	3	PRJEB19518	SAMEA95600668	5.54326	104.589	Ca. A. aquiferis	0.00198417
SRR1761063	202446	freshwater metagenome	0	0	4	PRJNA272391	SAMN03282246	43.0905	-87.873	Ca. A. ciliaticola	0.00197584
ERR566757	151973	freshwater sediment metagenome	0	0	3	PRJEB6746	SAMEA2659569			Ca. A. ciliaticola	0.00197403
SRR8498977	153287	sludge metagenome	0	3	3	PRJNA517373	SAMN10829623	34.4359	127.531	Ca. A. ciliaticola	0.00195711
SRR7511021	204388	soil metagenome	0	4	4	PRJNA480520	SAMN09642496	36.9923	-94.8311	Ca. A. ciliaticola	0.00195706
SRR2084003	205455	freshwater metagenome	0	4	4	PRJNA287840	SAMN03798362	49	-123	Ca. A. ciliaticola	0.0019469
SRR1593647	205680	coral metagenome	0	0	4	PRJNA262618	SAMN03084339	-23.4425	151.913	Ca. A. ciliaticola	0.00194477
SRR6513218	258160	freshwater metagenome	0	5	5	PRJNA431582	SAMN08397053	42.56	-76.25	Ca. A. ciliaticola	0.00193678
ERR2052415	157994	rhizosphere metagenome	0	3	3	PRJEB21985	SAMEA104184132			Ca. A. ciliaticola	0.00189881
SRR8284958	211260	freshwater metagenome	4	4	4	PRJNA508441	SAMN10522675	22.58	113.95	Ca. A. ciliaticola	0.0018934
SRR2083888	158811	freshwater metagenome	0	3	3	PRJNA287840	SAMN03798247	49	-123	Ca. A. ciliaticola	0.00188904
SRR2083978	215802	freshwater metagenome	0	0	4	PRJNA287840	SAMN03798337	49	-123	Ca. A. agrarius	0.00185355
ERR1851125	216796	activated sludge metagenome	4	4	4	PRJEB19518	SAMEA95599168	55.8021	12.5388	Ca. A. ciliaticola	0.00184505
ERR713033	217123	wastewater metagenome	4	4	4	PRJEB8105	SAMEA3182206	55.8021	12.5388	Ca. A. ciliaticola	0.00184227
SRR6814722	325812	aquatic metagenome	6	6	6	PRJNA358603	SAMN06176700			Ca. A. ciliaticola	0.00184155
SRR2084018	218333	freshwater metagenome	0	0	4	PRJNA287840	SAMN03798377	49	-123	Ca. A. agrarius	0.00183206
SRR2027624	223663	sediment metagenome	0	0	4	PRJNA283428	SAMN03649633			Ca. A. agrarius	0.0017884
SRR8475277	168766	freshwater metagenome	3	3	3	PRJNA516525	SAMN10790795	61.0769	25.0378	Ca. A. ciliaticola	0.00177761
SRR2157886	168774	Bacteria	0	3	3	PRJNA291469	SAMN03944823	25.0727	121.51	Ca. A. ciliaticola	0.00177752
SRR2157881	169287	Bacteria	0	3	3	PRJNA291469	SAMN03944820	25.0727	121.51	Ca. A. ciliaticola	0.00177214
ERR2400029	169636	bacterium	0	3	3	PRJEB25554	SAMEA104692745	-22.0026	-47.9298	Ca. A. ciliaticola	0.00176849
ERR788944	283788	uncultured bacterium	0	5	5	PRJEB8765	SAMEA3302558	29.0088	116.468	Ca. A. ciliaticola	0.00176188
SRR1593660	228658	coral metagenome	0	0	4	PRJNA262618	SAMN03084352	-23.4425	151.913	Ca. A. ciliaticola	0.00174934
SRR2041035	343562	aquatic metagenome	0	0	6	PRJNA284506	SAMN03731563	38.5539	-121.738	Ca. A. ciliaticola	0.00174641
SRR5050830	174590	freshwater metagenome	3	3	3	PRJNA354806	SAMN06051882	49.77	-93.82	Ca. A. ciliaticola	0.00171831
SRR7890053	176648	aquatic metagenome	0	3	3	PRJNA491504	SAMN10097302	43.0176	-87.9042	Ca. A. ciliaticola	0.00169829
SRR6513201	180071	freshwater metagenome	0	0	3	PRJNA431582	SAMN08397064	42.56	-76.25	Ca. A. agrarius	0.00166601
SRR2547419	3846059	beach sand metagenome	0	0	64	PRJNA238837	SAMN03765401	21.29	-157.67	Ca. A. ciliaticola	0.00166404
SRR3223679	427954	soil metagenome	0	7	7	PRJNA309906	SAMN04508114	24.42	117.88	Ca. A. ciliaticola	0.00163569
ERR1474627	245584	metagenome	4	4	4	PRJEB14612	SAMEA4051628	22.3103	39.1041	Ca. A. ciliaticola	0.00162877
SRR8486982	184718	sludge metagenome	0	0	3	PRJNA516092	SAMN10817734	32.12	118.75	Ca. A. ciliaticola	0.0016241
SRR2083977	247121	freshwater metagenome	0	0	4	PRJNA287840	SAMN03798336	49	-123	Ca. A. agrarius	0.00161864
ERR1447431	189569	metagenome	0	3	3	PRJEB14325	SAMEA4028392	27.4203	85.1807	Ca. A. ciliaticola	0.00158254
SRR5809664	253582	marine metagenome	0	0	4	PRJNA247822	SAMN05785673	48.35	-123.3	Ca. A. ciliaticola	0.0015774
ERR713106	190496	wastewater metagenome	3	3	3	PRJEB8105	SAMEA3182279	56.1473	8.94353	Ca. A. ciliaticola	0.00157484
SRR2041058	190791	aquatic metagenome	0	0	3	PRJNA284506	SAMN03731583	38.5539	-121.738	Ca. A. ciliaticola	0.0015724
ERR440387	193514	metagenome	0	0	3	PRJEB5696	SAMEA2377734			Ca. A. agrarius	0.00155028
SRR2041023	195743	aquatic metagenome	0	0	3	PRJNA284506	SAMN03731552	38.5539	-121.738	Ca. A. ciliaticola	0.00153262
SRR2083903	262568	freshwater metagenome	0	0	4	PRJNA287840	SAMN03798262	49	-123	Ca. A. agrarius	0.00152341
SRR5714612	197651	soil metagenome	0	0	3	PRJNA391124	SAMN07319224	49.8886	4.5324	Ca. A. soli	0.00151783
ERR1447454	199164	metagenome	0	3	3	PRJEB14325	SAMEA4028415	27.4217	85.1725	Ca. A. ciliaticola	0.0015063
ERR1447429	199717	metagenome	0	3	3	PRJEB14325	SAMEA4028390	27.4203	85.1807	Ca. A. ciliaticola	0.00150213
SRR8271879	203380	wastewater metagenome	0	3	3	PRJNA507892	SAMN10511317			Ca. A. ciliaticola	0.00147507
ERR2020686	205842	Zea mays	3	3	3	PRJEB21590	SAMEA104147613	42.754	-76.7024	Ca. A. ciliaticola	0.00145743
SRR2157908	208690	Bacteria	0	3	3	PRJNA291469	SAMN03944834	25.0727	121.51	Ca. A. ciliaticola	0.00143754
SRR3708712	2784090	freshwater metagenome	40	40	40	PRJNA318818	SAMN04868321	39.5297	-107.771	Ca. A. agrarius	0.00143674
SRR6513159	209662	freshwater metagenome	0	0	3	PRJNA431582	SAMN08397073	42.56	-76.25	Ca. A. agrarius	0.00143087
SRR2083931	350186	freshwater metagenome	0	0	5	PRJNA287840	SAMN03798290	49	-123	Ca. A. agrarius	0.00142781
SRR2157898	213756	Bacteria	0	3	3	PRJNA291469	SAMN03944829	25.0727	121.51	Ca. A. ciliaticola	0.00140347
SRR8715315	285241	soil metagenome	0	0	4	PRJNA526430	SAMN11098797	45.35	8.38	Ca. A. ciliaticola	0.00140232
SRR8591569	650326	groundwater metagenome	0	9	9	PRJNA522844	SAMN10957038	24.0401	87.278	Ca. A. ciliaticola	0.00138392
SRR8271892	218143	wastewater metagenome	0	0	3	PRJNA507892	SAMN10511356			Ca. A. agrarius	0.00137524
ERR713035	219837	wastewater metagenome	0	0	3	PRJEB8105	SAMEA3182208	55.4215	10.3662	Ca. A. aquiferis	0.00136465
SRR2084037	220462	freshwater metagenome	0	0	3	PRJNA287840	SAMN03798396	49	-123	Ca. A. agrarius	0.00136078
SRR3176895	4158981	hydrocarbon metagenome	56	56	56	PRJNA311960	SAMN04490991	33.1962	-81.7381	Ca. A. ciliaticola	0.00134648
SRR8591570	602584	groundwater metagenome	0	8	8	PRJNA522844	SAMN10957037	24.0419	87.2776	Ca. A. ciliaticola	0.00132762
ERR538018	307495	soil metagenome	0	0	4	PRJEB6290	SAMEA2731507	47.0461	-1.89019	Ca. A. ciliaticola	0.00130083
SRR2082893	310027	wetland metagenome	4	4	4	PRJNA288299	SAMN03798115	38.11	-121.65	Ca. A. ciliaticola	0.00129021
SRR2083993	248044	freshwater metagenome	3	3	3	PRJNA287840	SAMN03798352	49	-123	Ca. A. ciliaticola	0.00120946
SRR6161142	249282	plant metagenome	0	3	3	PRJNA385484	SAMN07654249	35.84	-83.96	Ca. A. ciliaticola	0.00120346
SRR7549666	249483	metagenome	0	3	3	PRJNA477417	SAMN09702152	37.84	127.91	Ca. A. ciliaticola	0.00120249
SRR2083981	250133	freshwater metagenome	0	0	3	PRJNA287840	SAMN03798340	49	-123	Ca. A. agrarius	0.00119936
SRR1573668	1180709	aquatic metagenome	0	0	14	PRJNA260648	SAMN03024541	40.49	-78.01	Ca. A. aquiferis	0.00118573
ERR2604414	427070	freshwater sediment metagenome	0	5	5	PRJEB26992	SAMEA4698234	60.2872	17.8735	Ca. A. ciliaticola	0.00117077
SRR5262288	695430	soil metagenome	0	8	8	PRJNA374976	SAMN06341004	18.73	110.2	Ca. A. ciliaticola	0.00115037
SRR5262288	695430	soil metagenome	0	0	8	PRJNA374976	SAMN06341004	18.73	110.2	Ca. A. viridis	0.00115037
SRR5365029	643748	rhizosphere metagenome	0	7	7	PRJNA379362	SAMN06606462	22.98	87.85	Ca. A. ciliaticola	0.00108738
SRR2083997	278292	freshwater metagenome	0	0	3	PRJNA287840	SAMN03798356	49	-123	Ca. A. agrarius	0.001078
SRR2041000	279043	aquatic metagenome	0	0	3	PRJNA284506	SAMN03731531	38.5539	-121.738	Ca. A. ciliaticola	0.0010751
SRR7549650	468859	metagenome	0	0	5	PRJNA477417	SAMN09702151	37.84	127.91	Ca. A. aquiferis	0.00106642
SRR4244458	375800	gut metagenome	0	4	4	PRJNA341370	SAMN05718020			Ca. A. ciliaticola	0.0010644
SRR6161234	286296	plant metagenome	3	3	3	PRJNA385484	SAMN07654347	35.84	-83.96	Ca. A. ciliaticola	0.00104787
SRR2083919	289103	freshwater metagenome	0	0	3	PRJNA287840	SAMN03798278	49	-123	Ca. A. agrarius	0.00103769
SRR3647144	298876	soil metagenome	0	0	3	PRJNA324696	SAMN05213506	37.02	-82.61	Ca. A. ciliaticola	0.00100376
SRR6432739	401577	marine metagenome	0	0	4	PRJNA393056	SAMN07339963	-20.526	-70.712	Ca. A. ciliaticola	0.000996073
ERR788946	309625	uncultured bacterium	3	3	3	PRJEB8765	SAMEA3302560	29.1856	116.011	Ca. A. ciliaticola	0.000968914
SRR2083923	314613	freshwater metagenome	0	0	3	PRJNA287840	SAMN03798282	49	-123	Ca. A. agrarius	0.000953552
SRR2083955	316411	freshwater metagenome	0	0	3	PRJNA287840	SAMN03798314	49	-123	Ca. A. agrarius	0.000948134
SRR7549649	424832	metagenome	0	4	4	PRJNA477417	SAMN09702151	37.84	127.91	Ca. A. ciliaticola	0.000941549
SRR4244438	442843	gut metagenome	0	4	4	PRJNA341370	SAMN05717984			Ca. A. ciliaticola	0.000903255
SRR1924223	334328	root metagenome	0	3	3	PRJNA278090	SAMN03407287	-19.733	147.178	Ca. A. ciliaticola	0.000897322
SRR3112928	340459	aquatic metagenome	0	3	3	PRJNA309092	SAMN04422722			Ca. A. ciliaticola	0.000881163
SRR3112928	340459	aquatic metagenome	0	0	3	PRJNA309092	SAMN04422722			Ca. A. agrarius	0.000881163
SRR1573668	1180709	aquatic metagenome	0	0	10	PRJNA260648	SAMN03024541	40.49	-78.01	Ca. A. soli	0.000846949
SRR6161311	354832	plant metagenome	3	3	3	PRJNA385484	SAMN07654344	35.84	-83.96	Ca. A. ciliaticola	0.000845471
SRR3598160	500065	freshwater metagenome	4	4	4	PRJNA323602	SAMN05182291	34.0634	-83.3452	Ca. A. ciliaticola	0.000799896
SRR3173866	380715	soil metagenome	0	3	3	PRJNA309906	SAMN04508114	24.42	117.88	Ca. A. ciliaticola	0.000787991
SRR1761060	635610	freshwater metagenome	0	0	5	PRJNA272391	SAMN03282243	43.0905	-87.873	Ca. A. ciliaticola	0.000786646
SRR1063405	382677	freshwater metagenome	0	3	3	PRJNA232636	SAMN02486630			Ca. A. ciliaticola	0.000783951
ERR713305	389667	wastewater metagenome	3	3	3	PRJEB8105	SAMEA3182478	56.4252	9.4552	Ca. A. ciliaticola	0.000769888
SRR6424127	393147	freshwater metagenome	0	3	3	PRJNA414894	SAMN08195196	-3.49497	-60.2628	Ca. A. ciliaticola	0.000763073
SRR8591571	525383	groundwater metagenome	0	4	4	PRJNA522844	SAMN10957036	24.0404	87.2771	Ca. A. ciliaticola	0.000761349
ERR1050084	406894	metagenome	2	2	3	PRJEB11278	SAMEA3594365	45.1101	20.2922	Ca. A. ciliaticola	0.000737293
SRR3147875	3076118	gut metagenome	21	21	21	PRJNA310840	SAMN04456070	13	-86	Ca. A. ciliaticola	0.000682679
SRR6965222	1068109	soil metagenome	0	0	7	PRJNA449249	SAMN06458954	28.09	119.51	Ca. A. ciliaticola	0.000655364
SRR7644781	465860	soil metagenome	0	3	3	PRJNA484409	SAMN09764673	35.73	-78.67	Ca. A. ciliaticola	0.00064397
SRR3103022	480316	sludge metagenome	0	3	3	PRJNA305985	SAMN04413750	30.92	121.46	Ca. A. ciliaticola	0.000624589
SRR2758186	486371	activated sludge metagenome	0	0	3	PRJNA299449	SAMN04207891	31.5	120.37	Ca. A. ciliaticola	0.000616813
SRR1740338	677197	soil metagenome	0	0	4	PRJNA269639	SAMN03256112	-37	174.8	Ca. A. ciliaticola	0.00059067
SRR2577996	2560513	beach sand metagenome	0	0	15	PRJNA238837	SAMN03765403	43.16	141.21	Ca. A. ciliaticola	0.00058582
SRR3598177	515866	freshwater metagenome	0	3	3	PRJNA323602	SAMN05182307	33.9764	-83.3899	Ca. A. ciliaticola	0.000581546
SRR6179062	579030	activated sludge metagenome	0	0	3	PRJNA413595	SAMN07758363			Ca. A. ciliaticola	0.000518108
SRR2533194	811205	soil metagenome	0	0	4	PRJNA297129	SAMN04115723	40.55	-81.52	Ca. A. ciliaticola	0.000493094
SRR2757686	618198	activated sludge metagenome	0	0	3	PRJNA299449	SAMN04207871	31.5	120.37	Ca. A. ciliaticola	0.000485281
ERR1897794	1109557	Alexandrium ostenfeldii	0	5	5	PRJEB20084	SAMEA103928378			Ca. A. ciliaticola	0.00045063
SRR2003278	2477537	soil metagenome	0	2	4	PRJNA282175	SAMN03568061	43.33	116.37	Ca. A. ciliaticola	0.000161451
SRR7647463	2278615	soil metagenome	0	3	3	PRJNA445842	SAMN09768311	31.33	120.42	Ca. A. ciliaticola	0.000131659

## Sheet: Bar_chart
#SampleID	Size	Description	1.99	1.97	1.95	BioProject	BioSample	Lat	Lon	Hit
SRR8298141	47500	activated sludge metagenome	0	0	7	PRJNA509305	SAMN10578529	-33.8712	18.7345	ACIL
SRR8298148	48595	activated sludge metagenome	0	0	5	PRJNA509305	SAMN10578528	-33.8712	18.7345	ACIL
SRR8298147	53264	activated sludge metagenome	0	0	4	PRJNA509305	SAMN10578527	-33.8712	18.7345	ACIL
SRR8298149	52687	activated sludge metagenome	0	0	3	PRJNA509305	SAMN10578525	-33.8712	18.7345	ACIL
SRR8298150	48689	activated sludge metagenome	0	0	3	PRJNA509305	SAMN10578526	-33.8712	18.7345	ACIL
SRR8298213	37259	activated sludge metagenome	0	6	6	PRJNA509305	SAMN10578671	-33.4499	-70.672	ACIL
SRR8298195	40985	activated sludge metagenome	0	4	4	PRJNA509305	SAMN10578669	-33.4499	-70.672	ACIL
SRR8298077	48327	activated sludge metagenome	0	22	22	PRJNA509305	SAMN10578506	-25.7362	28.1829	ACIL
SRR8298078	47965	activated sludge metagenome	0	9	9	PRJNA509305	SAMN10578505	-25.7362	28.1829	ACIL
SRR8298101	50698	activated sludge metagenome	0	0	4	PRJNA509305	SAMN10578534	-25.5355	28.4527	ACIL
SRR8298108	78524	activated sludge metagenome	0	4	4	PRJNA509305	SAMN10578536	-25.5355	28.4527	ACIL
SRR8298109	50378	activated sludge metagenome	0	4	4	PRJNA509305	SAMN10578535	-25.5355	28.4527	ACIL
SRR8298206	34985	activated sludge metagenome	0	3	3	PRJNA509305	SAMN10578545	-16.944	145.749	ACIL
SRR8298133	67761	activated sludge metagenome	0	9	9	PRJNA509305	SAMN10578683	3.5039	-76.5207	ACIL
SRR8298136	71408	activated sludge metagenome	0	6	6	PRJNA509305	SAMN10578682	3.5039	-76.5207	ACIL
SRR8298135	70992	activated sludge metagenome	0	5	5	PRJNA509305	SAMN10578681	3.5039	-76.5207	ACIL
SRR8301571	75811	activated sludge metagenome	0	0	49	PRJNA509305	SAMN10577674	22.5357	114.098	ACIL
SRR8301572	42751	activated sludge metagenome	0	23	23	PRJNA509305	SAMN10577673	22.5357	114.098	ACIL
SRR8301573	43675	activated sludge metagenome	0	16	16	PRJNA509305	SAMN10577672	22.5357	114.098	ACIL
SRR8301071	78634	activated sludge metagenome	0	5	5	PRJNA509305	SAMN10577680	22.5428	114.143	ACIL
SRR8301287	65960	activated sludge metagenome	0	12	12	PRJNA509305	SAMN10577771	22.6842	120.432	ACIL
SRR2153445	62088	activated sludge metagenome	15	15	15	PRJNA292372	SAMN03975671	23.12	113.34	ACIL
SRR2154159	62129	activated sludge metagenome	15	15	15	PRJNA292470	SAMN03976535	23.12	113.34	ACIL
SRR2153419	33252	activated sludge metagenome	14	14	14	PRJNA292372	SAMN03975676	23.12	113.39	ACIL
SRR2154126	33285	activated sludge metagenome	14	14	14	PRJNA292470	SAMN03976540	23.12	113.39	ACIL
SRR2153428	59175	activated sludge metagenome	13	13	13	PRJNA292372	SAMN03975667	23.12	113.3	ACIL
SRR2154138	59168	activated sludge metagenome	13	13	13	PRJNA292470	SAMN03976531	23.12	113.3	ACIL
SRR2153416	81224	activated sludge metagenome	11	11	11	PRJNA292372	SAMN03975664	23.12	113.28	ACIL
SRR2154122	81271	activated sludge metagenome	11	11	11	PRJNA292470	SAMN03976529	23.12	113.29	ACIL
SRR2153418	31432	activated sludge metagenome	10	10	10	PRJNA292372	SAMN03975675	23.12	113.38	ACIL
SRR2154125	31445	activated sludge metagenome	10	10	10	PRJNA292470	SAMN03976539	23.12	113.38	ACIL
SRR2153417	40259	activated sludge metagenome	8	8	8	PRJNA292372	SAMN03975666	23.12	113.29	ACIL
SRR2153448	21454	activated sludge metagenome	8	8	8	PRJNA292372	SAMN03975674	23.12	113.37	ACIL
SRR2154123	40272	activated sludge metagenome	8	8	8	PRJNA292470	SAMN03976530	23.12	113.29	ACIL
SRR2154162	21292	activated sludge metagenome	8	8	8	PRJNA292470	SAMN03976538	23.12	113.37	ACIL
SRR2153434	15186	activated sludge metagenome	3	3	3	PRJNA292372	SAMN03975690	23.12	113.53	ACIL
SRR2154147	15185	activated sludge metagenome	3	3	3	PRJNA292470	SAMN03976554	23.12	113.53	ACIL
SRR2757686	618198	activated sludge metagenome	0	0	3	PRJNA299449	SAMN04207871	31.5	120.37	ACIL
SRR2758186	486371	activated sludge metagenome	0	0	3	PRJNA299449	SAMN04207891	31.5	120.37	ACIL
SRR8300934	33839	activated sludge metagenome	0	18	18	PRJNA509305	SAMN10577710	31.5284	120.333	ACIL
SRR8300933	38509	activated sludge metagenome	0	16	16	PRJNA509305	SAMN10577711	31.5284	120.333	ACIL
SRR8535685	45926	activated sludge metagenome	28	28	28	PRJNA521048	SAMN10867876	34.21	108.59	ACIL
SRR8301227	39499	activated sludge metagenome	0	23	23	PRJNA509305	SAMN10577719	34.3741	109	ACIL
SRR8301243	46056	activated sludge metagenome	0	22	22	PRJNA509305	SAMN10577720	34.3741	109	ACIL
SRR8300929	43886	activated sludge metagenome	0	19	19	PRJNA509305	SAMN10577718	34.3741	109	ACIL
SRR8301687	29619	activated sludge metagenome	0	3	3	PRJNA509305	SAMN10578249	35.1757	-97.4416	ACIL
SRR8301859	31606	activated sludge metagenome	0	3	3	PRJNA509305	SAMN10578250	35.1757	-97.4416	ACIL
SRR8301458	44009	activated sludge metagenome	0	0	28	PRJNA509305	SAMN10578258	35.4251	-97.4854	ACIL
SRR8301860	71723	activated sludge metagenome	0	0	23	PRJNA509305	SAMN10578257	35.4251	-97.4854	ACIL
SRR8301456	34230	activated sludge metagenome	0	0	17	PRJNA509305	SAMN10578259	35.4251	-97.4854	ACIL
SRR8301136	35660	activated sludge metagenome	0	0	4	PRJNA509305	SAMN10578349	35.6498	-78.7563	ACIL
SRR8301453	32063	activated sludge metagenome	0	3	3	PRJNA509305	SAMN10578338	36.0268	-78.8636	ACIL
SRR8301454	35294	activated sludge metagenome	0	0	3	PRJNA509305	SAMN10578339	36.0268	-78.8636	ACIL
SRR8301317	106817	activated sludge metagenome	0	6	6	PRJNA509305	SAMN10577760	37.5762	126.825	ACIL
SRR8301485	44403	activated sludge metagenome	0	25	25	PRJNA509305	SAMN10577738	38.2645	140.87	ACIL
SRR8301511	37138	activated sludge metagenome	0	0	22	PRJNA509305	SAMN10577737	38.2645	140.87	ACIL
SRR8301351	50624	activated sludge metagenome	0	3	3	PRJNA509305	SAMN10577828	38.7226	-9.139	ACIL
SRR5885317	32229	activated sludge metagenome	0	0	7	PRJNA396632	SAMN07426268	39.9	116.3	ACIL
SRR5868394	30716	activated sludge metagenome	0	0	5	PRJNA395776	SAMN07414782	39.9	116.3	ACIL
SRR8301652	53929	activated sludge metagenome	0	6	6	PRJNA509305	SAMN10577549	39.9232	116.117	ACIL
SRR8301308	73306	activated sludge metagenome	0	3	3	PRJNA509305	SAMN10577553	39.9232	116.117	ACIL
SRR8301263	54355	activated sludge metagenome	0	13	13	PRJNA509305	SAMN10577620	45.7579	126.754	ACIL
SRR8301376	53664	activated sludge metagenome	0	26	26	PRJNA509305	SAMN10577822	49.6113	6.1289	ACIL
SRR8301476	35461	activated sludge metagenome	0	17	17	PRJNA509305	SAMN10577821	49.6113	6.1289	ACIL
ERR1851106	172417	activated sludge metagenome	4	4	4	PRJEB19518	SAMEA95584918	55.3291	8.74336	ACIL
ERR1851086	193325	activated sludge metagenome	5	5	5	PRJEB19518	SAMEA95569918	55.6493	12.0586	ACIL
ERR1851125	216796	activated sludge metagenome	4	4	4	PRJEB19518	SAMEA95599168	55.8021	12.5388	ACIL
ERR1851181	175009	activated sludge metagenome	4	4	4	PRJEB19518	SAMEA95641168	55.8021	12.5388	ACIL
ERR1851340	185156	activated sludge metagenome	0	0	4	PRJEB19518	SAMEA95760418	56.0898	8.23634	ACIL
ERR1851144	187005	activated sludge metagenome	4	4	4	PRJEB19518	SAMEA95613418	56.1985	10.7287	ACIL
ERR1851202	95447	activated sludge metagenome	5	5	5	PRJEB19518	SAMEA95656918	56.4538	10.0702	ACIL
ERR1851230	65167	activated sludge metagenome	5	5	5	PRJEB19518	SAMEA95677918	56.4538	10.0702	ACIL
ERR1851167	121758	activated sludge metagenome	4	4	4	PRJEB19518	SAMEA95630668	56.4538	10.0702	ACIL
ERR1851245	175193	activated sludge metagenome	4	4	4	PRJEB19518	SAMEA95689168	56.4538	10.0702	ACIL
ERR1851097	288632	activated sludge metagenome	40	40	40	PRJEB19518	SAMEA95578168	57.4213	9.97541	ACIL
ERR1851096	163129	activated sludge metagenome	15	15	15	PRJEB19518	SAMEA95577418	57.4213	9.97541	ACIL
ERR1851336	177336	activated sludge metagenome	14	14	14	PRJEB19518	SAMEA95757418	57.4213	9.97541	ACIL
ERR1851061	90431	activated sludge metagenome	10	10	10	PRJEB19518	SAMEA95551168	57.4213	9.97541	ACIL
ERR1851400	125384	activated sludge metagenome	10	10	10	PRJEB19518	SAMEA95805418	57.4213	9.97541	ACIL
ERR1851060	98840	activated sludge metagenome	8	8	8	PRJEB19518	SAMEA95550418	57.4213	9.97541	ACIL
ERR1851381	48081	activated sludge metagenome	0	0	6	PRJEB19518	SAMEA95791168	57.4213	9.97541	ACIL
ERR1851263	18964	activated sludge metagenome	0	0	4	PRJEB19518	SAMEA95702668	57.4213	9.97541	ACIL
ERR1851361	80052	activated sludge metagenome	4	4	4	PRJEB19518	SAMEA95776168	57.4213	9.97541	ACIL
ERR1851363	65637	activated sludge metagenome	3	3	3	PRJEB19518	SAMEA95777668	57.4213	9.97541	ACIL
SRR7818555	22591	activated sludge metagenome	306	306	306	PRJNA490320	SAMN10032687			ACIL
SRR7818483	22068	activated sludge metagenome	281	281	281	PRJNA490320	SAMN10032689			ACIL
SRR7818498	31800	activated sludge metagenome	257	257	257	PRJNA490320	SAMN10032845			ACIL
SRR7818454	30015	activated sludge metagenome	208	208	208	PRJNA490320	SAMN10032727			ACIL
SRR7818416	25813	activated sludge metagenome	197	197	197	PRJNA490320	SAMN10032831			ACIL
SRR7818441	21415	activated sludge metagenome	164	164	164	PRJNA490320	SAMN10032835			ACIL
SRR7818470	10934	activated sludge metagenome	154	154	154	PRJNA490320	SAMN10032721			ACIL
SRR7818479	19370	activated sludge metagenome	130	130	130	PRJNA490320	SAMN10032691			ACIL
SRR7818532	19745	activated sludge metagenome	123	123	123	PRJNA490320	SAMN10032747			ACIL
SRR7818494	29488	activated sludge metagenome	117	117	117	PRJNA490320	SAMN10032853			ACIL
SRR7818408	29322	activated sludge metagenome	95	95	95	PRJNA490320	SAMN10032945			ACIL
SRR7818475	19601	activated sludge metagenome	95	95	95	PRJNA490320	SAMN10032935			ACIL
SRR7818452	21373	activated sludge metagenome	87	87	87	PRJNA490320	SAMN10032731			ACIL
SRR7818426	17594	activated sludge metagenome	86	86	86	PRJNA490320	SAMN10032745			ACIL
SRR7818478	27927	activated sludge metagenome	85	85	85	PRJNA490320	SAMN10032941			ACIL
SRR7818565	23617	activated sludge metagenome	85	85	85	PRJNA490320	SAMN10032693			ACIL
SRR7818496	19769	activated sludge metagenome	84	84	84	PRJNA490320	SAMN10032849			ACIL
SRR7818491	23346	activated sludge metagenome	78	78	78	PRJNA490320	SAMN10032931			ACIL
SRR7818415	8994	activated sludge metagenome	76	76	76	PRJNA490320	SAMN10032829			ACIL
SRR7818543	17051	activated sludge metagenome	76	76	76	PRJNA490320	SAMN10032947			ACIL
SRR7818440	21941	activated sludge metagenome	74	74	74	PRJNA490320	SAMN10032837			ACIL
SRR7818468	24868	activated sludge metagenome	74	74	74	PRJNA490320	SAMN10032717			ACIL
SRR7818413	27420	activated sludge metagenome	70	70	70	PRJNA490320	SAMN10032753			ACIL
SRR7818472	24109	activated sludge metagenome	70	70	70	PRJNA490320	SAMN10032943			ACIL
SRR7818495	22474	activated sludge metagenome	69	69	69	PRJNA490320	SAMN10032851			ACIL
SRR7818451	15481	activated sludge metagenome	65	65	65	PRJNA490320	SAMN10032733			ACIL
SRR7818453	22368	activated sludge metagenome	65	65	65	PRJNA490320	SAMN10032729			ACIL
SRR7818466	20198	activated sludge metagenome	53	53	53	PRJNA490320	SAMN10032723			ACIL
SRR7818511	31278	activated sludge metagenome	53	53	53	PRJNA490320	SAMN10032699			ACIL
SRR7818521	30542	activated sludge metagenome	53	53	53	PRJNA490320	SAMN10032857			ACIL
SRR7818480	22402	activated sludge metagenome	52	52	52	PRJNA490320	SAMN10032933			ACIL
SRR7818442	28050	activated sludge metagenome	48	48	48	PRJNA490320	SAMN10032841			ACIL
SRR7818445	17151	activated sludge metagenome	48	48	48	PRJNA490320	SAMN10032843			ACIL
SRR7818471	19281	activated sludge metagenome	48	48	48	PRJNA490320	SAMN10032719			ACIL
SRR7818427	16507	activated sludge metagenome	44	44	44	PRJNA490320	SAMN10032743			ACIL
SRR7818509	17253	activated sludge metagenome	41	41	41	PRJNA490320	SAMN10032695			ACIL
SRR7818421	6844	activated sludge metagenome	39	39	39	PRJNA490320	SAMN10032833			ACIL
SRR7818431	10340	activated sludge metagenome	39	39	39	PRJNA490320	SAMN10032737			ACIL
SRR7818520	25048	activated sludge metagenome	39	39	39	PRJNA490320	SAMN10032855			ACIL
SRR6037378	31290	activated sludge metagenome	0	0	33	PRJNA407259	SAMN07644452			ACIL
SRR7818519	20462	activated sludge metagenome	31	31	31	PRJNA490320	SAMN10032859			ACIL
SRR7818469	16439	activated sludge metagenome	30	30	30	PRJNA490320	SAMN10032715			ACIL
SRR7818510	10049	activated sludge metagenome	28	28	28	PRJNA490320	SAMN10032697			ACIL
SRR7818449	15912	activated sludge metagenome	27	27	27	PRJNA490320	SAMN10032751			ACIL
SRR7818429	16521	activated sludge metagenome	24	24	24	PRJNA490320	SAMN10032741			ACIL
SRR7818443	17085	activated sludge metagenome	24	24	24	PRJNA490320	SAMN10032839			ACIL
SRR7818430	13861	activated sludge metagenome	20	20	20	PRJNA490320	SAMN10032735			ACIL
SRR7818418	26929	activated sludge metagenome	19	19	19	PRJNA490320	SAMN10032827			ACIL
SRR7818465	16620	activated sludge metagenome	19	19	19	PRJNA490320	SAMN10032749			ACIL
SRR7818486	30461	activated sludge metagenome	19	19	19	PRJNA490320	SAMN10032711			ACIL
SRR7818448	20471	activated sludge metagenome	17	17	17	PRJNA490320	SAMN10032949			ACIL
SRR7818477	22265	activated sludge metagenome	11	11	11	PRJNA490320	SAMN10032939			ACIL
SRR6037382	24689	activated sludge metagenome	0	0	10	PRJNA407259	SAMN07644456			ACIL
SRR7818417	21286	activated sludge metagenome	10	10	10	PRJNA490320	SAMN10032825			ACIL
SRR7818503	17968	activated sludge metagenome	10	10	10	PRJNA490320	SAMN10032925			ACIL
SRR7818554	5549	activated sludge metagenome	10	10	10	PRJNA490320	SAMN10032755			ACIL
SRR7818559	26532	activated sludge metagenome	10	10	10	PRJNA490320	SAMN10033011			ACIL
SRR7818461	21589	activated sludge metagenome	8	8	8	PRJNA490320	SAMN10032923			ACIL
SRR6037380	28923	activated sludge metagenome	0	0	6	PRJNA407259	SAMN07644454			ACIL
SRR7818433	22963	activated sludge metagenome	6	6	6	PRJNA490320	SAMN10032817			ACIL
SRR6037381	27227	activated sludge metagenome	0	0	5	PRJNA407259	SAMN07644455			ACIL
SRR6179062	579030	activated sludge metagenome	0	0	3	PRJNA413595	SAMN07758363			ACIL
SRR7818463	23179	activated sludge metagenome	3	3	3	PRJNA490320	SAMN10032921			ACIL
SRR7818485	23927	activated sludge metagenome	3	3	3	PRJNA490320	SAMN10032709			ACIL
ERR1851127	151197	activated sludge metagenome	0	0	3	PRJEB19518	SAMEA95600668	5.54326	104.589	HAIN
SRR6029588	421921	aquatic metagenome	0	0	17	PRJNA406945	SAMN07634825	-22.3	-44.45	ACIL
SRR5176882	43466	aquatic metagenome	0	0	3	PRJNA361138	SAMN06226033	10.9223	-85.6523	ACIL
SRR3736136	52210	aquatic metagenome	0	10	10	PRJNA326707	SAMN05284530	24.455	117.814	ACIL
SRR3233758	30377	aquatic metagenome	15	15	15	PRJNA315049	SAMN04549098	24.82	118.15	ACIL
SRR3233753	25467	aquatic metagenome	12	12	12	PRJNA315049	SAMN04549095	24.82	118.15	ACIL
SRR3233723	33388	aquatic metagenome	8	8	8	PRJNA315049	SAMN04549071	24.82	118.15	ACIL
SRR3233738	27817	aquatic metagenome	7	7	7	PRJNA315049	SAMN04549083	24.82	118.15	ACIL
SRR3233756	30083	aquatic metagenome	6	6	6	PRJNA315049	SAMN04549097	24.82	118.15	ACIL
SRR3233744	28191	aquatic metagenome	5	5	5	PRJNA315049	SAMN04549086	24.82	118.15	ACIL
SRR3233754	31218	aquatic metagenome	4	4	4	PRJNA315049	SAMN04549096	24.82	118.15	ACIL
SRR3233759	27722	aquatic metagenome	4	4	4	PRJNA315049	SAMN04549099	24.82	118.15	ACIL
SRR3233727	33069	aquatic metagenome	3	3	3	PRJNA315049	SAMN04549074	24.82	118.15	ACIL
SRR3233760	37635	aquatic metagenome	3	3	3	PRJNA315049	SAMN04549100	24.82	118.15	ACIL
SRR6829014	96818	aquatic metagenome	0	3	3	PRJNA438037	SAMN08689230	30.46	113.09	ACIL
SRR6828953	102556	aquatic metagenome	0	0	97	PRJNA438037	SAMN08689202	30.51	113.23	ACIL
SRR5648104	190546	aquatic metagenome	0	16	16	PRJNA387662	SAMN07173920	31.9048	34.8046	ACIL
SRR5648082	74648	aquatic metagenome	0	9	9	PRJNA387662	SAMN07173919	31.9048	34.8046	ACIL
SRR5661020	330049	aquatic metagenome	0	0	93	PRJNA388981	SAMN07191707	38	117	ACIL
SRR5660915	308163	aquatic metagenome	0	0	31	PRJNA388981	SAMN07191707	38	117	ACIL
SRR2041011	175003	aquatic metagenome	0	0	93	PRJNA284506	SAMN03731541	38.5539	-121.738	ACIL
SRR2041009	167780	aquatic metagenome	0	0	82	PRJNA284506	SAMN03731539	38.5539	-121.738	ACIL
SRR2041010	19802	aquatic metagenome	0	0	22	PRJNA284506	SAMN03731540	38.5539	-121.738	ACIL
SRR2041035	343562	aquatic metagenome	0	0	6	PRJNA284506	SAMN03731563	38.5539	-121.738	ACIL
SRR2041018	161218	aquatic metagenome	0	0	5	PRJNA284506	SAMN03731547	38.5539	-121.738	ACIL
SRR2041658	209865	aquatic metagenome	0	0	5	PRJNA284506	SAMN03731492	38.5539	-121.738	ACIL
SRR2041016	148917	aquatic metagenome	0	0	4	PRJNA284506	SAMN03731545	38.5539	-121.738	ACIL
SRR2041000	279043	aquatic metagenome	0	0	3	PRJNA284506	SAMN03731531	38.5539	-121.738	ACIL
SRR2041023	195743	aquatic metagenome	0	0	3	PRJNA284506	SAMN03731552	38.5539	-121.738	ACIL
SRR2041058	190791	aquatic metagenome	0	0	3	PRJNA284506	SAMN03731583	38.5539	-121.738	ACIL
SRR6689517	116204	aquatic metagenome	0	5	5	PRJNA433510	SAMN08498810	39.8594	-75.7838	ACIL
SRR6689510	126887	aquatic metagenome	0	0	4	PRJNA433510	SAMN08498815	39.8594	-75.7838	ACIL
SRR6689504	85643	aquatic metagenome	0	3	3	PRJNA433510	SAMN08498829	39.8594	-75.7838	ACIL
SRR6689512	65801	aquatic metagenome	0	3	3	PRJNA433510	SAMN08498809	39.8594	-75.7838	ACIL
SRR1553245	15328	aquatic metagenome	7	7	7	PRJNA257655	SAMN02991509	40.968	-124.226	ACIL
SRR1553246	12708	aquatic metagenome	3	3	3	PRJNA257655	SAMN02991510	40.968	-124.226	ACIL
SRR6313938	33689	aquatic metagenome	3	3	3	PRJNA419267	SAMN08048806	42.0167	86.8177	ACIL
SRR7585027	45224	aquatic metagenome	18	18	18	PRJNA482467	SAMN09707003	42.25	-93.25	ACIL
SRR7890060	128970	aquatic metagenome	0	4	4	PRJNA491504	SAMN10097286	43.0176	-87.9042	ACIL
SRR7890046	91439	aquatic metagenome	0	3	3	PRJNA491504	SAMN10097303	43.0176	-87.9042	ACIL
SRR7890053	176648	aquatic metagenome	0	3	3	PRJNA491504	SAMN10097302	43.0176	-87.9042	ACIL
SRR5749805	19010	aquatic metagenome	5	5	5	PRJNA390894	SAMN07252120	45.66	2.97	ACIL
SRR5749806	18284	aquatic metagenome	0	3	3	PRJNA390894	SAMN07252122	45.66	2.97	ACIL
SRR7890098	99418	aquatic metagenome	0	626	626	PRJNA491504	SAMN10097249			ACIL
SRR7890102	55210	aquatic metagenome	0	57	57	PRJNA491504	SAMN10097246			ACIL
SRR3112927	176865	aquatic metagenome	0	48	48	PRJNA309092	SAMN04422721			ACIL
SRR830590	42905	aquatic metagenome	0	48	48	PRJNA197243	SAMN02046321			ACIL
SRR3112926	179078	aquatic metagenome	0	21	21	PRJNA309092	SAMN04422720			ACIL
SRR7890096	57907	aquatic metagenome	21	21	21	PRJNA491504	SAMN10097295			ACIL
SRR7890029	67991	aquatic metagenome	20	20	20	PRJNA491504	SAMN10097237			ACIL
SRR7890085	117285	aquatic metagenome	0	18	18	PRJNA491504	SAMN10097240			ACIL
SRR7890093	89368	aquatic metagenome	0	15	15	PRJNA491504	SAMN10097241			ACIL
SRR3112802	105994	aquatic metagenome	0	13	13	PRJNA309092	SAMN04422596			ACIL
SRR5124750	167361	aquatic metagenome	12	12	12	PRJNA356973	SAMN06162539			ACIL
SRR6814736	167341	aquatic metagenome	12	12	12	PRJNA358603	SAMN06176738			ACIL
SRR3657530	11448	aquatic metagenome	0	0	9	PRJNA325101	SAMN05219294			ACIL
SRR5124706	114613	aquatic metagenome	0	9	9	PRJNA356973	SAMN06162543			ACIL
SRR7890068	97798	aquatic metagenome	9	9	9	PRJNA491504	SAMN10097236			ACIL
SRR7890076	96672	aquatic metagenome	8	8	8	PRJNA491504	SAMN10097229			ACIL
SRR7890078	114238	aquatic metagenome	0	8	8	PRJNA491504	SAMN10097234			ACIL
SRR7890077	98005	aquatic metagenome	0	7	7	PRJNA491504	SAMN10097233			ACIL
SRR7890079	105006	aquatic metagenome	0	7	7	PRJNA491504	SAMN10097231			ACIL
SRR3112700	50018	aquatic metagenome	0	6	6	PRJNA309092	SAMN04422494			ACIL
SRR3113017	93363	aquatic metagenome	0	6	6	PRJNA309092	SAMN04422811			ACIL
SRR6814710	3320	aquatic metagenome	6	6	6	PRJNA358603	SAMN06176680			ACIL
SRR6814722	325812	aquatic metagenome	6	6	6	PRJNA358603	SAMN06176700			ACIL
SRR3112664	94538	aquatic metagenome	0	5	5	PRJNA309092	SAMN04422458			ACIL
SRR3113024	143362	aquatic metagenome	0	5	5	PRJNA309092	SAMN04422818			ACIL
SRR5124736	17058	aquatic metagenome	5	5	5	PRJNA356973	SAMN06162592			ACIL
SRR6814754	78482	aquatic metagenome	5	5	5	PRJNA358603	SAMN06176611			ACIL
SRR7890072	96157	aquatic metagenome	0	5	5	PRJNA491504	SAMN10097230			ACIL
SRR3112751	67074	aquatic metagenome	0	4	4	PRJNA309092	SAMN04422545			ACIL
SRR3112765	65234	aquatic metagenome	0	4	4	PRJNA309092	SAMN04422559			ACIL
SRR7890030	86380	aquatic metagenome	0	4	4	PRJNA491504	SAMN10097243			ACIL
SRR7890038	77763	aquatic metagenome	4	4	4	PRJNA491504	SAMN10097269			ACIL
SRR7890075	99028	aquatic metagenome	0	4	4	PRJNA491504	SAMN10097235			ACIL
SRR7890080	87377	aquatic metagenome	0	4	4	PRJNA491504	SAMN10097263			ACIL
SRR3112789	89221	aquatic metagenome	0	0	3	PRJNA309092	SAMN04422583			ACIL
SRR3112928	340459	aquatic metagenome	0	3	3	PRJNA309092	SAMN04422722			ACIL
SRR6814668	15811	aquatic metagenome	0	0	3	PRJNA358603	SAMN06176652			ACIL
SRR3112691	123851	aquatic metagenome	0	0	5	PRJNA309092	SAMN04422485			CAGW
SRR3112928	340459	aquatic metagenome	0	0	3	PRJNA309092	SAMN04422722			CAGW
SRR7584981	29605	aquatic metagenome	5	5	5	PRJNA482467	SAMN09706909	42.25	-93.25	CAGW
SRR7585091	23955	aquatic metagenome	0	0	6	PRJNA482467	SAMN09706970	42.25	-93.25	CAGW
SRR7585096	31011	aquatic metagenome	0	3	3	PRJNA482467	SAMN09706904	42.25	-93.25	CAGW
SRR7585129	34606	aquatic metagenome	0	3	3	PRJNA482467	SAMN09706994	42.25	-93.25	CAGW
SRR7890051	104798	aquatic metagenome	0	4	4	PRJNA491504	SAMN10097259			CAGW
SRR1573668	1180709	aquatic metagenome	0	0	14	PRJNA260648	SAMN03024541	40.49	-78.01	HAIN
SRR7585091	23955	aquatic metagenome	0	0	6	PRJNA482467	SAMN09706970	42.25	-93.25	HAIN
SRR7585128	35777	aquatic metagenome	0	0	3	PRJNA482467	SAMN09706993	42.25	-93.25	HAIN
SRR5648104	190546	aquatic metagenome	0	0	1000	PRJNA387662	SAMN07173920	1.9048	34.8046	OHIO_2
SRR5648101	65359	aquatic metagenome	0	0	650	PRJNA387662	SAMN07173924	31.9048	34.8046	OHIO_2
SRR5648082	74648	aquatic metagenome	0	416	416	PRJNA387662	SAMN07173919	31.9048	34.8046	OHIO_2
SRR5648081	61438	aquatic metagenome	0	0	289	PRJNA387662	SAMN07173921	31.9048	34.8046	OHIO_2
SRR5648128	46798	aquatic metagenome	0	167	167	PRJNA387662	SAMN07173923	31.9048	34.8046	OHIO_2
SRR5648115	59801	aquatic metagenome	0	106	106	PRJNA387662	SAMN07173922	31.9048	34.8046	OHIO_2
SRR7890029	67991	aquatic metagenome	0	29	29	PRJNA491504	SAMN10097237			OHIO_2
SRR3233758	30377	aquatic metagenome	0	0	15	PRJNA315049	SAMN04549098	24.82	118.15	OHIO_2
SRR1573668	1180709	aquatic metagenome	0	0	10	PRJNA260648	SAMN03024541	40.49	-78.01	OHIO_2
SRR1955453	12168	aquatic metagenome	0	0	5	PRJNA280140	SAMN03459086			OHIO_2
SRR3233759	27722	aquatic metagenome	0	0	4	PRJNA315049	SAMN04549099	24.82	118.15	OHIO_2
SRR5176884	69901	aquatic metagenome	0	0	4	PRJNA361138	SAMN06226031	10.8569	-85.6585	OHIO_2
SRR1553245	15328	aquatic metagenome	0	0	7	PRJNA257655	SAMN02991509	40.968	-124.226	OHIO_1
SRR1553246	12708	aquatic metagenome	0	0	3	PRJNA257655	SAMN02991510	40.968	-124.226	OHIO_1
ERR2400029	169636	bacterium	0	3	3	PRJEB25554	SAMEA104692745	-22.0026	-47.9298	ACIL
ERR2322444	23486	bacterium	3	3	3	PRJEB25133	SAMEA104610148	51.1967	10.7555	ACIL
ERR2322448	65092	bacterium	5	5	5	PRJEB25133	SAMEA104610152	51.2093	10.7922	ACIL
ERR2322450	75692	bacterium	5	5	5	PRJEB25133	SAMEA104610154	51.2093	10.7922	ACIL
ERR2322454	71733	bacterium	0	5	5	PRJEB25133	SAMEA104610158	51.2093	10.7922	ACIL
ERR2322390	63714	bacterium	0	5	5	PRJEB25133	SAMEA104610094	51.1065	10.3979	CAGW
ERR2322392	81785	bacterium	0	11	11	PRJEB25133	SAMEA104610096	51.1065	10.3979	CAGW
ERR2322394	116352	bacterium	0	3	3	PRJEB25133	SAMEA104610098	51.1939	10.7185	CAGW
ERR2322398	125804	bacterium	0	0	5	PRJEB25133	SAMEA104610102	51.1938	10.7185	CAGW
ERR2322401	87074	bacterium	0	15	15	PRJEB25133	SAMEA104610105	51.1938	10.7185	CAGW
ERR2322403	129209	bacterium	0	12	12	PRJEB25133	SAMEA104610107	51.1938	10.7185	CAGW
ERR2322406	80186	bacterium	0	4	4	PRJEB25133	SAMEA104610110	51.1938	10.7185	CAGW
ERR2322408	64699	bacterium	0	8	8	PRJEB25133	SAMEA104610112	51.1938	10.7185	CAGW
ERR2322412	43607	bacterium	0	0	10	PRJEB25133	SAMEA104610116	51.1975	10.7555	CAGW
ERR2322414	42098	bacterium	0	0	7	PRJEB25133	SAMEA104610118	51.1975	10.7555	CAGW
ERR2322420	28124	bacterium	0	0	6	PRJEB25133	SAMEA104610124	51.1975	10.7555	CAGW
ERR2322428	286257	bacterium	0	0	38	PRJEB25133	SAMEA104610132	51.1973	10.7549	CAGW
ERR2322432	81817	bacterium	0	0	3	PRJEB25133	SAMEA104610136	51.1973	10.7549	CAGW
ERR2322438	80868	bacterium	0	0	4	PRJEB25133	SAMEA104610142	51.1967	10.7555	CAGW
ERR2322448	65092	bacterium	0	33	33	PRJEB25133	SAMEA104610152	51.2093	10.7922	CAGW
ERR2322450	75692	bacterium	0	20	20	PRJEB25133	SAMEA104610154	51.2093	10.7922	CAGW
ERR2322452	111738	bacterium	0	0	4	PRJEB25133	SAMEA104610156	51.2093	10.7922	CAGW
ERR2322454	71733	bacterium	0	6	6	PRJEB25133	SAMEA104610158	51.2093	10.7922	CAGW
ERR2322397	73586	bacterium	42	42	42	PRJEB25133	SAMEA104610101	51.1938	10.7185	HAIN
ERR2322412	43607	bacterium	17	17	17	PRJEB25133	SAMEA104610116	51.1975	10.7555	HAIN
ERR2322414	42098	bacterium	41	41	41	PRJEB25133	SAMEA104610118	51.1975	10.7555	HAIN
ERR2322421	29985	bacterium	15	15	15	PRJEB25133	SAMEA104610125	51.1973	10.7549	HAIN
ERR2322424	63213	bacterium	3	3	3	PRJEB25133	SAMEA104610128	51.1973	10.7549	HAIN
ERR2322427	10858	bacterium	6	6	6	PRJEB25133	SAMEA104610131	51.1973	10.7549	HAIN
ERR2322428	286257	bacterium	28	28	28	PRJEB25133	SAMEA104610132	51.1973	10.7549	HAIN
ERR2322432	81817	bacterium	3	3	3	PRJEB25133	SAMEA104610136	51.1973	10.7549	HAIN
ERR2322444	23486	bacterium	10	10	10	PRJEB25133	SAMEA104610148	51.1967	10.7555	HAIN
ERR2322446	32296	bacterium	0	0	10	PRJEB25133	SAMEA104610150	51.2093	10.7922	HAIN
ERR2322448	65092	bacterium	15	15	15	PRJEB25133	SAMEA104610152	51.2093	10.7922	HAIN
ERR2322450	75692	bacterium	25	25	25	PRJEB25133	SAMEA104610154	51.2093	10.7922	HAIN
ERR2322452	111738	bacterium	9	9	9	PRJEB25133	SAMEA104610156	51.2093	10.7922	HAIN
ERR2322454	71733	bacterium	6	6	6	PRJEB25133	SAMEA104610158	51.2093	10.7922	HAIN
ERR2322456	66789	bacterium	38	38	38	PRJEB25133	SAMEA104610160	51.2093	10.7922	HAIN
ERR2322460	78794	bacterium	3	3	3	PRJEB25133	SAMEA104610164	51.2095	10.792	HAIN
ERR2322469	188028	bacterium	16	16	16	PRJEB25133	SAMEA104610173	51.2095	10.792	HAIN
ERR2322470	44409	bacterium	8	8	8	PRJEB25133	SAMEA104610174	51.2095	10.792	HAIN
ERR2322471	33162	bacterium	5	5	5	PRJEB25133	SAMEA104610175	51.2095	10.792	HAIN
ERR2322472	76601	bacterium	14	14	14	PRJEB25133	SAMEA104610176	51.2095	10.792	HAIN
ERR2322473	42882	bacterium	0	0	6	PRJEB25133	SAMEA104610177	51.2095	10.792	HAIN
ERR2322474	75759	bacterium	36	36	36	PRJEB25133	SAMEA104610178	51.2095	10.792	HAIN
ERR2322478	55449	bacterium	3	3	3	PRJEB25133	SAMEA104610182	51.2095	10.792	HAIN
ERR2322480	128143	bacterium	5	5	5	PRJEB25133	SAMEA104610184	51.2095	10.792	HAIN
ERR2322469	188028	bacterium	0	0	23	PRJEB25133	SAMEA104610173	51.2095	10.792	OHIO_2
ERR2322458	60827	bacterium	0	0	9	PRJEB25133	SAMEA104610162	51.2095	10.792	OHIO_2
ERR2322397	73586	bacterium	0	0	7	PRJEB25133	SAMEA104610101	51.1938	10.7185	OHIO_2
SRR6998824	15957	freshwater metagenome	0	6	6	PRJNA445682	SAMN08916620	-26.3945	28.8164	ACIL
SRR6998797	29982	freshwater metagenome	5	5	5	PRJNA445682	SAMN08916625	-26.3945	28.8164	ACIL
SRR6998816	16357	freshwater metagenome	0	8	8	PRJNA445682	SAMN08916545	-26.3427	28.5667	ACIL
SRR6998886	17325	freshwater metagenome	0	3	3	PRJNA445682	SAMN08916559	-26.3427	28.5667	ACIL
SRR6424170	174512	freshwater metagenome	0	0	145	PRJNA414894	SAMN08195174	-3.49497	-60.2628	ACIL
SRR6424117	114579	freshwater metagenome	0	129	129	PRJNA414894	SAMN08195234	-3.49497	-60.2628	ACIL
SRR6424127	393147	freshwater metagenome	0	3	3	PRJNA414894	SAMN08195196	-3.49497	-60.2628	ACIL
SRR6424149	130402	freshwater metagenome	0	0	15	PRJNA414894	SAMN08195187	-3.4091	-60.2462	ACIL
SRR6424153	46073	freshwater metagenome	0	0	7	PRJNA414894	SAMN08195205	-3.4091	-60.2462	ACIL
SRR6424151	139103	freshwater metagenome	0	4	4	PRJNA414894	SAMN08195185	-3.4091	-60.2462	ACIL
SRR6424135	125666	freshwater metagenome	0	237	237	PRJNA414894	SAMN08195236	-3.38188	-60.2563	ACIL
SRR6424134	134065	freshwater metagenome	0	8	8	PRJNA414894	SAMN08195237	-3.38188	-60.2563	ACIL
SRR6424168	114580	freshwater metagenome	0	0	4	PRJNA414894	SAMN08195176	-3.38188	-60.2563	ACIL
SRR6424124	206253	freshwater metagenome	0	0	167	PRJNA414894	SAMN08195199	-3.37256	-60.2148	ACIL
SRR6424123	258752	freshwater metagenome	0	0	23	PRJNA414894	SAMN08195200	-3.37256	-60.2148	ACIL
SRR6424131	147088	freshwater metagenome	0	3	3	PRJNA414894	SAMN08195202	-3.3185	-60.2689	ACIL
SRR6419802	49538	freshwater metagenome	0	18	18	PRJNA414894	SAMN08239895	-2.27482	-55.6251	ACIL
SRR6419805	21915	freshwater metagenome	0	0	3	PRJNA414894	SAMN08239894	-2.24539	-55.2407	ACIL
SRR6419797	435649	freshwater metagenome	0	15	15	PRJNA414894	SAMN08239898	-2.1572	-55.8052	ACIL
SRR6419800	397342	freshwater metagenome	0	0	8	PRJNA414894	SAMN08239896	-2.13327	-55.4888	ACIL
SRR7276403	54397	freshwater metagenome	0	0	5	PRJNA437103	SAMN08683256	4.43	-73.91	ACIL
DRR129197	146624	freshwater metagenome	7	7	7	PRJDB6968	SAMD00116768	13.7668	100.506	ACIL
SRR8285003	100141	freshwater metagenome	0	5	5	PRJNA508441	SAMN10522641	22.55	113.95	ACIL
SRR8284957	156110	freshwater metagenome	4	4	4	PRJNA508441	SAMN10522676	22.56	113.95	ACIL
SRR8284958	211260	freshwater metagenome	4	4	4	PRJNA508441	SAMN10522675	22.58	113.95	ACIL
SRR8285001	87844	freshwater metagenome	0	3	3	PRJNA508441	SAMN10522639	22.58	113.95	ACIL
SRR5460689	44679	freshwater metagenome	3	3	3	PRJNA383082	SAMN06759226	24.631	118.032	ACIL
SRR5460714	48471	freshwater metagenome	3	3	3	PRJNA383082	SAMN06759236	24.631	118.032	ACIL
SRR5461388	27818	freshwater metagenome	7	7	7	PRJNA383082	SAMN06759305	24.66	118.03	ACIL
SRR3944899	99755	freshwater metagenome	0	0	4	PRJNA330881	SAMN05429889	28.77	104.65	ACIL
SRR3944901	68367	freshwater metagenome	0	0	3	PRJNA330881	SAMN05429891	28.77	104.65	ACIL
SRR3944903	118906	freshwater metagenome	0	3	3	PRJNA330881	SAMN05429892	28.77	104.65	ACIL
SRR3944737	93174	freshwater metagenome	0	0	3	PRJNA330881	SAMN05429742	28.8	104.42	ACIL
SRR3944779	88281	freshwater metagenome	0	0	3	PRJNA330881	SAMN05429781	29.33	107.76	ACIL
SRR3944935	88253	freshwater metagenome	0	0	3	PRJNA330881	SAMN05429670	29.45	113.15	ACIL
SRR3944919	108750	freshwater metagenome	0	5	15	PRJNA330881	SAMN05429907	29.62	106.6	ACIL
SRR3944942	148911	freshwater metagenome	0	0	13	PRJNA330881	SAMN05429676	29.67	113.32	ACIL
SRR3944941	81977	freshwater metagenome	0	0	8	PRJNA330881	SAMN05429675	29.67	113.32	ACIL
SRR3944753	85477	freshwater metagenome	0	0	5	PRJNA330881	SAMN05429757	29.81	106.46	ACIL
SRR3944756	134110	freshwater metagenome	0	0	3	PRJNA330881	SAMN05429760	29.81	106.46	ACIL
SRR4176493	105131	freshwater metagenome	0	2	8	PRJNA330958	SAMN05432880	30	-90	ACIL
SRR4176461	98946	freshwater metagenome	0	0	3	PRJNA330958	SAMN05432913	30	-90	ACIL
SRR4176462	117041	freshwater metagenome	0	0	3	PRJNA330958	SAMN05432914	30	-90	ACIL
SRR3944764	95178	freshwater metagenome	0	0	12	PRJNA330881	SAMN05429767	30.35	106.58	ACIL
SRR3944765	121558	freshwater metagenome	0	0	4	PRJNA330881	SAMN05429768	30.35	106.58	ACIL
SRR3944850	71513	freshwater metagenome	0	3	3	PRJNA330881	SAMN05429844	30.38	113.45	ACIL
SRR3944947	126972	freshwater metagenome	0	0	11	PRJNA330881	SAMN05429681	30.62	114.32	ACIL
SRR3944950	163009	freshwater metagenome	0	0	5	PRJNA330881	SAMN05429683	30.62	114.32	ACIL
SRR3944989	85197	freshwater metagenome	0	0	3	PRJNA330881	SAMN05429719	31.77	118.47	ACIL
SRR3944832	125047	freshwater metagenome	0	0	12	PRJNA330881	SAMN05429829	32.51	111.51	ACIL
SRR3944833	79497	freshwater metagenome	0	0	4	PRJNA330881	SAMN05429830	32.51	111.51	ACIL
SRR7612597	79976	freshwater metagenome	6	6	6	PRJNA472370	SAMN09695017	33.9406	-83.5607	ACIL
SRR3598180	165786	freshwater metagenome	8	8	8	PRJNA323602	SAMN05182310	33.9455	-83.3542	ACIL
SRR3598120	133152	freshwater metagenome	0	3	3	PRJNA323602	SAMN05182271	33.9567	-83.4177	ACIL
SRR3598169	106762	freshwater metagenome	3	3	3	PRJNA323602	SAMN05182300	33.9669	-83.3906	ACIL
SRR3598175	158554	freshwater metagenome	0	12	12	PRJNA323602	SAMN05182305	33.968	-83.3792	ACIL
SRR3598177	515866	freshwater metagenome	0	3	3	PRJNA323602	SAMN05182307	33.9764	-83.3899	ACIL
SRR8373882	36258	freshwater metagenome	0	0	3	PRJNA511570	SAMN10640285	34.02	108.12	ACIL
SRR3598153	59636	freshwater metagenome	0	4	4	PRJNA323602	SAMN05182285	34.0614	-83.4425	ACIL
SRR3598160	500065	freshwater metagenome	4	4	4	PRJNA323602	SAMN05182291	34.0634	-83.3452	ACIL
SRR7472498	21720	freshwater metagenome	0	3	3	PRJNA479553	SAMN09580214	35.33	128.96	ACIL
SRR8306148	32832	freshwater metagenome	0	7	7	PRJNA509703	SAMN10587376	36.43	127.5	ACIL
SRR5173736	97184	freshwater metagenome	0	1144	1144	PRJNA360847	SAMN06215863	36.489	-95.047	ACIL
SRR5173731	100869	freshwater metagenome	214	214	214	PRJNA360847	SAMN06215860	36.489	-95.047	ACIL
SRR5173729	55544	freshwater metagenome	78	78	78	PRJNA360847	SAMN06215859	36.489	-95.047	ACIL
SRR5173738	26645	freshwater metagenome	0	16	16	PRJNA360847	SAMN06215865	36.489	-95.047	ACIL
SRR5173734	53076	freshwater metagenome	0	7	7	PRJNA360847	SAMN06215862	36.489	-95.047	ACIL
SRR5173721	37935	freshwater metagenome	0	29	29	PRJNA360847	SAMN06215848	36.509	-94.955	ACIL
SRR5173723	31342	freshwater metagenome	0	7	7	PRJNA360847	SAMN06215850	36.509	-94.955	ACIL
SRR5173752	41357	freshwater metagenome	90	90	90	PRJNA360847	SAMN06215880	36.565	-94.917	ACIL
SRR5173750	36433	freshwater metagenome	13	13	13	PRJNA360847	SAMN06215879	36.565	-94.917	ACIL
SRR6429282	22416	freshwater metagenome	0	0	32	PRJNA427223	SAMN08225636	39.0367	-84.1381	ACIL
SRR6429535	16943	freshwater metagenome	0	19	19	PRJNA427223	SAMN08225636	39.0367	-84.1381	ACIL
SRR6429536	22499	freshwater metagenome	0	18	18	PRJNA427223	SAMN08225636	39.0367	-84.1381	ACIL
SRR6429324	33847	freshwater metagenome	0	10	10	PRJNA427223	SAMN08225636	39.0367	-84.1381	ACIL
SRR6429379	22303	freshwater metagenome	0	10	10	PRJNA427223	SAMN08225636	39.0367	-84.1381	ACIL
SRR6429451	42211	freshwater metagenome	0	10	10	PRJNA427223	SAMN08225636	39.0367	-84.1381	ACIL
SRR6429281	69329	freshwater metagenome	0	9	9	PRJNA427223	SAMN08225636	39.0367	-84.1381	ACIL
SRR6429383	62328	freshwater metagenome	0	9	9	PRJNA427223	SAMN08225636	39.0367	-84.1381	ACIL
SRR6429397	11894	freshwater metagenome	0	9	9	PRJNA427223	SAMN08225636	39.0367	-84.1381	ACIL
SRR6429561	22363	freshwater metagenome	0	0	8	PRJNA427223	SAMN08225636	39.0367	-84.1381	ACIL
SRR6429366	23994	freshwater metagenome	0	7	7	PRJNA427223	SAMN08225636	39.0367	-84.1381	ACIL
SRR6429378	21100	freshwater metagenome	0	0	7	PRJNA427223	SAMN08225636	39.0367	-84.1381	ACIL
SRR6429410	66479	freshwater metagenome	0	7	7	PRJNA427223	SAMN08225636	39.0367	-84.1381	ACIL
SRR6429417	61532	freshwater metagenome	0	0	7	PRJNA427223	SAMN08225636	39.0367	-84.1381	ACIL
SRR6429483	18302	freshwater metagenome	0	7	7	PRJNA427223	SAMN08225636	39.0367	-84.1381	ACIL
SRR6429461	54625	freshwater metagenome	0	6	6	PRJNA427223	SAMN08225636	39.0367	-84.1381	ACIL
SRR6429489	39082	freshwater metagenome	0	0	6	PRJNA427223	SAMN08225636	39.0367	-84.1381	ACIL
SRR6429686	64571	freshwater metagenome	0	6	6	PRJNA427223	SAMN08225636	39.0367	-84.1381	ACIL
SRR6429318	65792	freshwater metagenome	0	5	5	PRJNA427223	SAMN08225636	39.0367	-84.1381	ACIL
SRR6429514	75195	freshwater metagenome	0	0	5	PRJNA427223	SAMN08225636	39.0367	-84.1381	ACIL
SRR6429559	25701	freshwater metagenome	0	5	5	PRJNA427223	SAMN08225636	39.0367	-84.1381	ACIL
SRR6429587	77251	freshwater metagenome	0	0	5	PRJNA427223	SAMN08225636	39.0367	-84.1381	ACIL
SRR6429276	65767	freshwater metagenome	0	0	4	PRJNA427223	SAMN08225636	39.0367	-84.1381	ACIL
SRR6429358	22781	freshwater metagenome	0	4	4	PRJNA427223	SAMN08225636	39.0367	-84.1381	ACIL
SRR6429374	64816	freshwater metagenome	0	4	4	PRJNA427223	SAMN08225636	39.0367	-84.1381	ACIL
SRR6429708	16683	freshwater metagenome	0	4	4	PRJNA427223	SAMN08225636	39.0367	-84.1381	ACIL
SRR6429713	22291	freshwater metagenome	0	4	4	PRJNA427223	SAMN08225636	39.0367	-84.1381	ACIL
SRR6429285	21124	freshwater metagenome	0	0	3	PRJNA427223	SAMN08225636	39.0367	-84.1381	ACIL
SRR6429337	29307	freshwater metagenome	0	0	3	PRJNA427223	SAMN08225636	39.0367	-84.1381	ACIL
SRR6429347	24330	freshwater metagenome	0	3	3	PRJNA427223	SAMN08225636	39.0367	-84.1381	ACIL
SRR6429426	42873	freshwater metagenome	0	3	3	PRJNA427223	SAMN08225636	39.0367	-84.1381	ACIL
SRR6429464	26786	freshwater metagenome	0	3	3	PRJNA427223	SAMN08225636	39.0367	-84.1381	ACIL
SRR6429605	55956	freshwater metagenome	0	3	3	PRJNA427223	SAMN08225636	39.0367	-84.1381	ACIL
SRR6429643	61681	freshwater metagenome	0	0	3	PRJNA427223	SAMN08225636	39.0367	-84.1381	ACIL
SRR5569513	22426	freshwater metagenome	0	0	4	PRJNA386694	SAMN07125382	39.5	-84.98	ACIL
SRR5434526	101091	freshwater metagenome	4	4	4	PRJNA382371	SAMN06705201	40.1325	-75.2059	ACIL
SRR2829251	78369	freshwater metagenome	3	3	3	PRJNA300271	SAMN04217856	41.8447	-88.1455	ACIL
SRR2829176	42543	freshwater metagenome	0	4	4	PRJNA300271	SAMN04217752	41.8821	-87.959	ACIL
SRR2829191	45645	freshwater metagenome	0	3	3	PRJNA300271	SAMN04217735	41.9664	-88.165	ACIL
SRR1299935	68029	freshwater metagenome	8	8	8	PRJNA241377	SAMN02689505	41.9993	-87.7799	ACIL
SRR2829309	67507	freshwater metagenome	0	6	6	PRJNA300271	SAMN04217768	42.0189	-87.9368	ACIL
SRR2829303	41747	freshwater metagenome	3	3	3	PRJNA300271	SAMN04217798	42.022	-87.7102	ACIL
SRR2962936	34533	freshwater metagenome	3	3	3	PRJNA304344	SAMN04299334	42.1799	-85.1184	ACIL
SRR2962941	39427	freshwater metagenome	3	3	3	PRJNA304344	SAMN04299338	42.1799	-85.1184	ACIL
SRR2962943	34739	freshwater metagenome	3	3	3	PRJNA304344	SAMN04299340	42.1799	-85.1184	ACIL
SRR2962909	38368	freshwater metagenome	7	7	7	PRJNA304344	SAMN04299311	42.4242	-85.8567	ACIL
SRR1653450	188707	freshwater metagenome	0	7	7	PRJNA264605	SAMN03140100	42.4336	-71.1496	ACIL
SRR2962916	35144	freshwater metagenome	9	9	9	PRJNA304344	SAMN04299317	42.4873	-85.2479	ACIL
SRR2962918	38943	freshwater metagenome	4	4	4	PRJNA304344	SAMN04299319	42.4873	-85.2479	ACIL
SRR6513193	225877	freshwater metagenome	0	12	12	PRJNA431582	SAMN08397082	42.56	-76.25	ACIL
SRR6513157	154595	freshwater metagenome	0	5	5	PRJNA431582	SAMN08397071	42.56	-76.25	ACIL
SRR6513218	258160	freshwater metagenome	0	5	5	PRJNA431582	SAMN08397053	42.56	-76.25	ACIL
SRR2962973	37134	freshwater metagenome	7	7	7	PRJNA304344	SAMN04299366	42.5651	-85.6135	ACIL
SRR2962952	36745	freshwater metagenome	7	7	7	PRJNA304344	SAMN04299347	42.6374	-85.5214	ACIL
SRR2962958	34674	freshwater metagenome	6	6	6	PRJNA304344	SAMN04299353	42.6374	-85.5214	ACIL
SRR2962956	32812	freshwater metagenome	4	4	4	PRJNA304344	SAMN04299351	42.6374	-85.5214	ACIL
SRR2962951	45035	freshwater metagenome	12	12	12	PRJNA304344	SAMN04299302	42.6464	-85.5027	ACIL
SRR2962925	37255	freshwater metagenome	142	142	142	PRJNA304344	SAMN04299326	42.665	-85.485	ACIL
SRR2962923	30309	freshwater metagenome	67	67	67	PRJNA304344	SAMN04299324	42.665	-85.485	ACIL
SRR2962924	31543	freshwater metagenome	7	7	7	PRJNA304344	SAMN04299325	42.665	-85.485	ACIL
SRR2962922	31758	freshwater metagenome	4	4	4	PRJNA304344	SAMN04299323	42.665	-85.485	ACIL
SRR1761068	265651	freshwater metagenome	0	19	19	PRJNA272391	SAMN03282251	43.062	-87.8729	ACIL
SRR1761069	660583	freshwater metagenome	0	14	14	PRJNA272391	SAMN03282252	43.062	-87.8729	ACIL
SRR1761039	152591	freshwater metagenome	0	4	4	PRJNA272391	SAMN03282222	43.0828	-86.2539	ACIL
SRR1761040	124440	freshwater metagenome	0	3	3	PRJNA272391	SAMN03282223	43.0828	-86.2539	ACIL
SRR1761060	635610	freshwater metagenome	0	0	5	PRJNA272391	SAMN03282243	43.0905	-87.873	ACIL
SRR1761063	202446	freshwater metagenome	0	0	4	PRJNA272391	SAMN03282246	43.0905	-87.873	ACIL
SRR1761054	300159	freshwater metagenome	0	15	15	PRJNA272391	SAMN03282237	43.2234	-86.3377	ACIL
SRR6309087	42126	freshwater metagenome	14	14	14	PRJNA412984	SAMN08043505	43.2239	-86.2972	ACIL
SRR6309162	27409	freshwater metagenome	14	14	14	PRJNA412984	SAMN08043499	43.2239	-86.2972	ACIL
SRR6309167	28206	freshwater metagenome	4	4	4	PRJNA412984	SAMN08043496	43.2239	-86.2972	ACIL
SRR6309065	44401	freshwater metagenome	3	3	3	PRJNA412984	SAMN08043692	43.2239	-86.2972	ACIL
SRR6308688	47592	freshwater metagenome	3	3	3	PRJNA412984	SAMN08043664	43.2387	-86.2993	ACIL
SRR6308895	52711	freshwater metagenome	4	4	4	PRJNA412984	SAMN08043708	43.2501	-86.2557	ACIL
SRR6309109	18555	freshwater metagenome	0	3	3	PRJNA412984	SAMN08043731	43.2501	-86.2557	ACIL
SRR1761077	232716	freshwater metagenome	0	7	7	PRJNA272391	SAMN03282260	43.6677	-87.7148	ACIL
SRR1761078	202299	freshwater metagenome	0	6	6	PRJNA272391	SAMN03282261	43.6677	-87.7148	ACIL
SRR1761085	222318	freshwater metagenome	0	15	15	PRJNA272391	SAMN03282268	44.2109	-87.507	ACIL
SRR1761087	308472	freshwater metagenome	0	12	12	PRJNA272391	SAMN03282270	44.2109	-87.507	ACIL
SRR5876430	15523	freshwater metagenome	0	3	3	PRJNA395988	SAMN07418763	45.55	4.02	ACIL
SRR2015522	816	freshwater metagenome	3	3	3	PRJNA282452	SAMN03565674	47.7804	11.3137	ACIL
SRR2015554	6546	freshwater metagenome	4	4	4	PRJNA282452	SAMN03565678	47.7978	11.298	ACIL
SRR5338242	23533	freshwater metagenome	7	7	7	PRJNA373858	SAMN06317739	47.9719	11.2997	ACIL
ERR2734905	77473	freshwater metagenome	0	4	4	PRJEB28172	SAMEA4828142	48.125	16.753	ACIL
ERR2734873	92441	freshwater metagenome	0	3	3	PRJEB28172	SAMEA4828110	48.125	16.753	ACIL
SRR2083955	316411	freshwater metagenome	0	330	330	PRJNA287840	SAMN03798314	49	-123	ACIL
SRR2083907	293495	freshwater metagenome	0	258	258	PRJNA287840	SAMN03798266	49	-123	ACIL
SRR2083951	289483	freshwater metagenome	0	239	239	PRJNA287840	SAMN03798310	49	-123	ACIL
SRR2083911	314641	freshwater metagenome	0	199	199	PRJNA287840	SAMN03798270	49	-123	ACIL
SRR2083887	311767	freshwater metagenome	0	194	194	PRJNA287840	SAMN03798246	49	-123	ACIL
SRR2083939	297683	freshwater metagenome	0	188	188	PRJNA287840	SAMN03798298	49	-123	ACIL
SRR2083943	180393	freshwater metagenome	0	186	186	PRJNA287840	SAMN03798302	49	-123	ACIL
SRR2083903	262568	freshwater metagenome	0	175	175	PRJNA287840	SAMN03798262	49	-123	ACIL
SRR2083935	330240	freshwater metagenome	0	174	174	PRJNA287840	SAMN03798294	49	-123	ACIL
SRR2083915	236975	freshwater metagenome	0	170	170	PRJNA287840	SAMN03798274	49	-123	ACIL
SRR2083891	290894	freshwater metagenome	0	150	150	PRJNA287840	SAMN03798250	49	-123	ACIL
SRR2083895	252941	freshwater metagenome	0	146	146	PRJNA287840	SAMN03798254	49	-123	ACIL
SRR2083879	294240	freshwater metagenome	0	131	131	PRJNA287840	SAMN03798238	49	-123	ACIL
SRR2083875	295498	freshwater metagenome	0	130	130	PRJNA287840	SAMN03798234	49	-123	ACIL
SRR2083927	301959	freshwater metagenome	0	112	112	PRJNA287840	SAMN03798286	49	-123	ACIL
SRR2083919	289103	freshwater metagenome	0	89	89	PRJNA287840	SAMN03798278	49	-123	ACIL
SRR2083999	287465	freshwater metagenome	0	52	52	PRJNA287840	SAMN03798358	49	-123	ACIL
SRR2083931	350186	freshwater metagenome	0	46	46	PRJNA287840	SAMN03798290	49	-123	ACIL
SRR2083932	157831	freshwater metagenome	0	32	32	PRJNA287840	SAMN03798291	49	-123	ACIL
SRR2083936	150330	freshwater metagenome	0	24	24	PRJNA287840	SAMN03798295	49	-123	ACIL
SRR2084007	24532	freshwater metagenome	0	23	23	PRJNA287840	SAMN03798366	49	-123	ACIL
SRR2083883	232867	freshwater metagenome	0	22	22	PRJNA287840	SAMN03798242	49	-123	ACIL
SRR2083867	303376	freshwater metagenome	0	18	18	PRJNA287840	SAMN03798226	49	-123	ACIL
SRR2083864	144289	freshwater metagenome	0	13	13	PRJNA287840	SAMN03798223	49	-123	ACIL
SRR2083868	141259	freshwater metagenome	0	13	13	PRJNA287840	SAMN03798227	49	-123	ACIL
SRR2083924	146665	freshwater metagenome	0	12	12	PRJNA287840	SAMN03798283	49	-123	ACIL
SRR2084013	202682	freshwater metagenome	12	12	12	PRJNA287840	SAMN03798372	49	-123	ACIL
SRR2083928	134807	freshwater metagenome	0	11	11	PRJNA287840	SAMN03798287	49	-123	ACIL
SRR2083863	242382	freshwater metagenome	0	10	10	PRJNA287840	SAMN03798222	49	-123	ACIL
SRR2083900	142216	freshwater metagenome	10	10	10	PRJNA287840	SAMN03798259	49	-123	ACIL
SRR2083940	156352	freshwater metagenome	0	10	10	PRJNA287840	SAMN03798299	49	-123	ACIL
SRR2083872	152542	freshwater metagenome	0	9	9	PRJNA287840	SAMN03798231	49	-123	ACIL
SRR2083912	153294	freshwater metagenome	0	9	9	PRJNA287840	SAMN03798271	49	-123	ACIL
SRR2083896	122857	freshwater metagenome	0	8	8	PRJNA287840	SAMN03798255	49	-123	ACIL
SRR2083904	115594	freshwater metagenome	0	8	8	PRJNA287840	SAMN03798263	49	-123	ACIL
SRR2083920	134089	freshwater metagenome	0	8	8	PRJNA287840	SAMN03798279	49	-123	ACIL
SRR2083952	125688	freshwater metagenome	0	8	8	PRJNA287840	SAMN03798311	49	-123	ACIL
SRR2083880	154859	freshwater metagenome	0	7	7	PRJNA287840	SAMN03798239	49	-123	ACIL
SRR2084004	110738	freshwater metagenome	0	6	6	PRJNA287840	SAMN03798363	49	-123	ACIL
SRR2083892	150564	freshwater metagenome	0	5	5	PRJNA287840	SAMN03798251	49	-123	ACIL
SRR2083908	112900	freshwater metagenome	5	5	5	PRJNA287840	SAMN03798267	49	-123	ACIL
SRR2083916	113517	freshwater metagenome	0	5	5	PRJNA287840	SAMN03798275	49	-123	ACIL
SRR2083948	119855	freshwater metagenome	0	5	5	PRJNA287840	SAMN03798307	49	-123	ACIL
SRR2083956	147758	freshwater metagenome	0	5	5	PRJNA287840	SAMN03798315	49	-123	ACIL
SRR2083884	122877	freshwater metagenome	0	4	4	PRJNA287840	SAMN03798243	49	-123	ACIL
SRR2083944	81725	freshwater metagenome	0	4	4	PRJNA287840	SAMN03798303	49	-123	ACIL
SRR2083991	192968	freshwater metagenome	0	4	4	PRJNA287840	SAMN03798350	49	-123	ACIL
SRR2084003	205455	freshwater metagenome	0	4	4	PRJNA287840	SAMN03798362	49	-123	ACIL
SRR2083888	158811	freshwater metagenome	0	3	3	PRJNA287840	SAMN03798247	49	-123	ACIL
SRR2083988	88915	freshwater metagenome	0	3	3	PRJNA287840	SAMN03798347	49	-123	ACIL
SRR2083993	248044	freshwater metagenome	3	3	3	PRJNA287840	SAMN03798352	49	-123	ACIL
SRR5050843	369760	freshwater metagenome	0	18	18	PRJNA354806	SAMN06051881	49.77	-93.82	ACIL
SRR5050830	174590	freshwater metagenome	3	3	3	PRJNA354806	SAMN06051882	49.77	-93.82	ACIL
SRR7136617	16734	freshwater metagenome	0	82	82	PRJNA453972	SAMN08994916	50.9454	-3.2104	ACIL
SRR7136689	78531	freshwater metagenome	0	4	4	PRJNA453972	SAMN08994622	51.5851	-0.77675	ACIL
SRR1618370	10147	freshwater metagenome	0	0	127	PRJNA263673	SAMN03104934	59.83	17.21	ACIL
ERR2098209	72602	freshwater metagenome	0	4	4	PRJEB20109	SAMEA104217010	59.8376	18.6203	ACIL
SRR1618431	15489	freshwater metagenome	0	0	65	PRJNA263673	SAMN03104985	59.97	17.15	ACIL
SRR1618443	12864	freshwater metagenome	0	0	15	PRJNA263673	SAMN03104995	59.97	17.15	ACIL
SRR1618440	17845	freshwater metagenome	0	0	5	PRJNA263673	SAMN03104992	59.97	17.15	ACIL
SRR8475305	147638	freshwater metagenome	53	53	53	PRJNA516525	SAMN10790787	61.0769	25.0378	ACIL
SRR8475304	167295	freshwater metagenome	30	30	30	PRJNA516525	SAMN10790790	61.0769	25.0378	ACIL
SRR8475302	137560	freshwater metagenome	9	9	9	PRJNA516525	SAMN10790789	61.0769	25.0378	ACIL
SRR8475295	173776	freshwater metagenome	4	4	4	PRJNA516525	SAMN10790784	61.0769	25.0378	ACIL
SRR8475277	168766	freshwater metagenome	3	3	3	PRJNA516525	SAMN10790795	61.0769	25.0378	ACIL
SRR8475290	146148	freshwater metagenome	3	3	3	PRJNA516525	SAMN10790794	61.0769	25.0378	ACIL
SRR8475288	157407	freshwater metagenome	0	9	9	PRJNA516525	SAMN10790807	61.8464	24.2836	ACIL
SRR8475276	157010	freshwater metagenome	0	0	8	PRJNA516525	SAMN10790808	61.8464	24.2836	ACIL
SRR8475273	184428	freshwater metagenome	0	0	7	PRJNA516525	SAMN10790814	61.8464	24.2836	ACIL
SRR8475297	163199	freshwater metagenome	0	5	5	PRJNA516525	SAMN10790802	61.8464	24.2836	ACIL
ERR1942642	218345	freshwater metagenome	0	137	137	PRJEB20502	SAMEA103983890			ACIL
ERR1942740	263760	freshwater metagenome	110	110	110	PRJEB20502	SAMEA103983988			ACIL
SRR3467594	453056	freshwater metagenome	0	60	60	PRJNA319378	SAMN04915547			ACIL
SRR3467615	619703	freshwater metagenome	0	15	15	PRJNA319378	SAMN04915546			ACIL
SRR6912794	31824	freshwater metagenome	0	5	5	PRJNA447867	SAMN08812641			ACIL
SRR1063405	382677	freshwater metagenome	0	3	3	PRJNA232636	SAMN02486630			ACIL
SRR1745907	77763	freshwater metagenome	0	0	6	PRJNA271696	SAMN03276227	43.2483	-86.2561	CAGW
SRR2083864	144289	freshwater metagenome	0	0	3	PRJNA287840	SAMN03798223	49	-123	CAGW
SRR2083871	282432	freshwater metagenome	0	0	6	PRJNA287840	SAMN03798230	49	-123	CAGW
SRR2083880	154859	freshwater metagenome	0	4	4	PRJNA287840	SAMN03798239	49	-123	CAGW
SRR2083891	290894	freshwater metagenome	0	0	8	PRJNA287840	SAMN03798250	49	-123	CAGW
SRR2083903	262568	freshwater metagenome	0	0	4	PRJNA287840	SAMN03798262	49	-123	CAGW
SRR2083915	236975	freshwater metagenome	0	5	5	PRJNA287840	SAMN03798274	49	-123	CAGW
SRR2083919	289103	freshwater metagenome	0	0	3	PRJNA287840	SAMN03798278	49	-123	CAGW
SRR2083923	314613	freshwater metagenome	0	0	3	PRJNA287840	SAMN03798282	49	-123	CAGW
SRR2083931	350186	freshwater metagenome	0	0	5	PRJNA287840	SAMN03798290	49	-123	CAGW
SRR2083944	81725	freshwater metagenome	0	4	4	PRJNA287840	SAMN03798303	49	-123	CAGW
SRR2083955	316411	freshwater metagenome	0	0	3	PRJNA287840	SAMN03798314	49	-123	CAGW
SRR2083977	247121	freshwater metagenome	0	0	4	PRJNA287840	SAMN03798336	49	-123	CAGW
SRR2083978	215802	freshwater metagenome	0	0	4	PRJNA287840	SAMN03798337	49	-123	CAGW
SRR2083980	115520	freshwater metagenome	0	3	3	PRJNA287840	SAMN03798339	49	-123	CAGW
SRR2083981	250133	freshwater metagenome	0	0	3	PRJNA287840	SAMN03798340	49	-123	CAGW
SRR2083995	285565	freshwater metagenome	0	0	7	PRJNA287840	SAMN03798354	49	-123	CAGW
SRR2083997	278292	freshwater metagenome	0	0	3	PRJNA287840	SAMN03798356	49	-123	CAGW
SRR2083998	242589	freshwater metagenome	0	0	5	PRJNA287840	SAMN03798357	49	-123	CAGW
SRR2084005	268839	freshwater metagenome	0	0	8	PRJNA287840	SAMN03798364	49	-123	CAGW
SRR2084018	218333	freshwater metagenome	0	0	4	PRJNA287840	SAMN03798377	49	-123	CAGW
SRR2084027	187812	freshwater metagenome	0	0	8	PRJNA287840	SAMN03798386	49	-123	CAGW
SRR2084029	170490	freshwater metagenome	0	0	43	PRJNA287840	SAMN03798388	49	-123	CAGW
SRR2084033	239390	freshwater metagenome	0	0	11	PRJNA287840	SAMN03798392	49	-123	CAGW
SRR2084037	220462	freshwater metagenome	0	0	3	PRJNA287840	SAMN03798396	49	-123	CAGW
SRR2084041	251923	freshwater metagenome	0	0	9	PRJNA287840	SAMN03798400	49	-123	CAGW
SRR2084042	173597	freshwater metagenome	0	0	6	PRJNA287840	SAMN03798401	49	-123	CAGW
SRR2084058	161699	freshwater metagenome	0	0	14	PRJNA287840	SAMN03798417	49	-123	CAGW
SRR3051880	481529	freshwater metagenome	0	43	43	PRJNA244335	SAMN02721644	-84.24	-153.694	CAGW
SRR3051881	396158	freshwater metagenome	0	20	20	PRJNA244335	SAMN02721644	-84.24	-153.694	CAGW
SRR3051885	242534	freshwater metagenome	0	18	18	PRJNA244335	SAMN02721644	-84.24	-153.694	CAGW
SRR3598020	106330	freshwater metagenome	0	0	4	PRJNA323602	SAMN05182254	33.9189	-83.4158	CAGW
SRR3598090	16550	freshwater metagenome	0	0	6	PRJNA323602	SAMN05182434	33.9731	-83.3328	CAGW
SRR3598175	158554	freshwater metagenome	0	0	4	PRJNA323602	SAMN05182305	33.968	-83.3792	CAGW
SRR3598212	84458	freshwater metagenome	0	0	3	PRJNA323602	SAMN05182339	33.9263	-83.4268	CAGW
SRR3708712	2784090	freshwater metagenome	40	40	40	PRJNA318818	SAMN04868321	39.5297	-107.771	CAGW
SRR3944964	102822	freshwater metagenome	0	0	4	PRJNA330881	SAMN05429696	30.78	117.64	CAGW
SRR5173736	97184	freshwater metagenome	0	0	7	PRJNA360847	SAMN06215863	36.489	-95.047	CAGW
SRR6308926	40159	freshwater metagenome	0	0	7	PRJNA412984	SAMN08043695	43.2239	-86.2972	CAGW
SRR6308966	34356	freshwater metagenome	0	0	3	PRJNA412984	SAMN08043744	43.2333	-86.3229	CAGW
SRR6308971	26000	freshwater metagenome	0	0	8	PRJNA412984	SAMN08043461	43.2387	-86.2993	CAGW
SRR6309034	22526	freshwater metagenome	0	0	4	PRJNA412984	SAMN08043470	43.2387	-86.2993	CAGW
SRR6309087	42126	freshwater metagenome	0	0	4	PRJNA412984	SAMN08043505	43.2239	-86.2972	CAGW
SRR6309164	28002	freshwater metagenome	0	0	3	PRJNA412984	SAMN08043497	43.2239	-86.2972	CAGW
SRR6309167	28206	freshwater metagenome	0	0	3	PRJNA412984	SAMN08043496	43.2239	-86.2972	CAGW
SRR6429605	55956	freshwater metagenome	0	0	10	PRJNA427223	SAMN08225636	39.0367	-84.1381	CAGW
SRR6513159	209662	freshwater metagenome	0	0	3	PRJNA431582	SAMN08397073	42.56	-76.25	CAGW
SRR6513201	180071	freshwater metagenome	0	0	3	PRJNA431582	SAMN08397064	42.56	-76.25	CAGW
SRR6513202	75392	freshwater metagenome	0	0	3	PRJNA431582	SAMN08397065	42.56	-76.25	CAGW
SRR6513206	164303	freshwater metagenome	0	4	4	PRJNA431582	SAMN08397069	42.56	-76.25	CAGW
SRR7015407	109089	freshwater metagenome	0	6	6	PRJNA450268	SAMN08933923	33.7533	-111.506	CAGW
SRR7015414	77559	freshwater metagenome	0	7	7	PRJNA450268	SAMN08933920	33.7533	-111.506	CAGW
SRR7015415	62587	freshwater metagenome	0	3	3	PRJNA450268	SAMN08933918	33.7533	-111.506	CAGW
SRR7612597	79976	freshwater metagenome	0	0	10	PRJNA472370	SAMN09695017	33.9406	-83.5607	CAGW
SRR7612598	72253	freshwater metagenome	0	0	5	PRJNA472370	SAMN09695018	33.9376	-83.5593	CAGW
SRR7612601	67677	freshwater metagenome	0	0	11	PRJNA472370	SAMN09695021	33.9276	-83.5459	CAGW
SRR7612602	79021	freshwater metagenome	0	0	6	PRJNA472370	SAMN09695022	33.9255	-83.5226	CAGW
SRR7612619	80743	freshwater metagenome	0	0	4	PRJNA472370	SAMN09695033	33.9235	-83.4192	CAGW
SRR7612621	53371	freshwater metagenome	0	0	3	PRJNA472370	SAMN09695031	33.9243	-83.4323	CAGW
SRR7612634	27865	freshwater metagenome	0	0	4	PRJNA472370	SAMN09695086	33.9406	-83.5607	CAGW
SRR7612655	79296	freshwater metagenome	0	0	3	PRJNA472370	SAMN09695059	33.9181	-83.4139	CAGW
SRR2083891	290894	freshwater metagenome	0	0	8	PRJNA287840	SAMN03798250	49	-123	HAIN
SRR2083998	242589	freshwater metagenome	0	0	9	PRJNA287840	SAMN03798357	49	-123	HAIN
SRR2084031	176137	freshwater metagenome	0	0	4	PRJNA287840	SAMN03798390	49	-123	HAIN
SRR2084042	173597	freshwater metagenome	0	0	6	PRJNA287840	SAMN03798401	49	-123	HAIN
SRR3051880	481529	freshwater metagenome	0	0	14	PRJNA244335	SAMN02721644	-84.24	-153.694	HAIN
SRR3051881	396158	freshwater metagenome	0	0	21	PRJNA244335	SAMN02721644	-84.24	-153.694	HAIN
SRR3485679	77460	freshwater metagenome	0	0	29	PRJNA321026	SAMN04962377	31.4156	-91.6653	HAIN
SRR3485902	112914	freshwater metagenome	0	0	4	PRJNA321026	SAMN04962375	32.3639	-91.1089	HAIN
SRR3485907	76181	freshwater metagenome	0	0	4	PRJNA321026	SAMN04962377	31.4156	-91.6653	HAIN
SRR3597986	94014	freshwater metagenome	0	0	3	PRJNA323602	SAMN05182242	33.9241	-83.3208	HAIN
SRR3598090	16550	freshwater metagenome	0	0	6	PRJNA323602	SAMN05182434	33.9731	-83.3328	HAIN
SRR3598187	84991	freshwater metagenome	0	4	4	PRJNA323602	SAMN05182316	33.9241	-83.3208	HAIN
SRR3598209	115285	freshwater metagenome	0	0	3	PRJNA323602	SAMN05182336	33.9025	-83.5232	HAIN
SRR3598212	84458	freshwater metagenome	0	0	3	PRJNA323602	SAMN05182339	33.9263	-83.4268	HAIN
SRR5479766	51255	freshwater metagenome	0	3	3	PRJNA384031	SAMN06826972			HAIN
SRR5479786	44794	freshwater metagenome	0	0	10	PRJNA384031	SAMN06826952			HAIN
SRR6308966	34356	freshwater metagenome	0	0	3	PRJNA412984	SAMN08043744	43.2333	-86.3229	HAIN
SRR6309087	42126	freshwater metagenome	0	0	4	PRJNA412984	SAMN08043505	43.2239	-86.2972	HAIN
SRR6309164	28002	freshwater metagenome	0	0	3	PRJNA412984	SAMN08043497	43.2239	-86.2972	HAIN
SRR6429605	55956	freshwater metagenome	0	0	10	PRJNA427223	SAMN08225636	39.0367	-84.1381	HAIN
SRR7015406	58529	freshwater metagenome	0	0	4	PRJNA450268	SAMN08933922	33.7533	-111.506	HAIN
SRR7015415	62587	freshwater metagenome	0	0	4	PRJNA450268	SAMN08933918	33.7533	-111.506	HAIN
SRR7612598	72253	freshwater metagenome	0	0	5	PRJNA472370	SAMN09695018	33.9376	-83.5593	HAIN
SRR7612601	67677	freshwater metagenome	0	0	11	PRJNA472370	SAMN09695021	33.9276	-83.5459	HAIN
SRR7612602	79021	freshwater metagenome	0	0	6	PRJNA472370	SAMN09695022	33.9255	-83.5226	HAIN
SRR7612634	27865	freshwater metagenome	0	0	4	PRJNA472370	SAMN09695086	33.9406	-83.5607	HAIN
SRR1761084	188564	freshwater metagenome	0	0	16	PRJNA272391	SAMN03282267	44.2109	-87.507	OHIO_2
SRR3944847	72513	freshwater metagenome	0	0	9	PRJNA330881	SAMN05429653	30.85	111.12	OHIO_2
SRR3944931	68352	freshwater metagenome	0	0	6	PRJNA330881	SAMN05429666	30.29	112.26	OHIO_2
SRR8591569	650326	groundwater metagenome	0	9	9	PRJNA522844	SAMN10957038	24.0401	87.278	ACIL
SRR8591571	525383	groundwater metagenome	0	4	4	PRJNA522844	SAMN10957036	24.0404	87.2771	ACIL
SRR8591570	602584	groundwater metagenome	0	8	8	PRJNA522844	SAMN10957037	24.0419	87.2776	ACIL
SRR8499471	128259	groundwater metagenome	0	17	17	PRJNA517456	SAMN10833504	30.14	113.68	ACIL
SRR8499472	129105	groundwater metagenome	0	15	15	PRJNA517456	SAMN10833505	30.14	113.68	ACIL
SRR8499499	116816	groundwater metagenome	0	4	4	PRJNA517456	SAMN10833445	30.14	113.68	ACIL
SRR8499500	106984	groundwater metagenome	0	4	4	PRJNA517456	SAMN10833444	30.14	113.68	ACIL
SRR8499491	108411	groundwater metagenome	0	3	3	PRJNA517456	SAMN10833473	30.14	113.68	ACIL
SRR8499517	37680	groundwater metagenome	0	8	8	PRJNA517456	SAMN10833464	30.18	113.61	ACIL
SRR8499426	48835	groundwater metagenome	0	4	4	PRJNA517456	SAMN10833549	30.18	113.61	ACIL
ERR055819	2654	groundwater metagenome	0	0	3	PRJEB2767	SAMEA1035190	35.974	84.2789	ACIL
SRR1662164	41501	groundwater metagenome	4	4	4	PRJNA268133	SAMN03217532			ACIL
SRR7366995	11524	groundwater metagenome	0	3	3	PRJNA476775	SAMN09456018	39.5292	-107.773	CAGW
SRR7366996	8796	groundwater metagenome	9	9	9	PRJNA476775	SAMN09456019	39.5292	-107.773	CAGW
SRR1942892	33703	groundwater metagenome	0	0	17	PRJNA274379	SAMN03328433	41.55	-70.5278	HAIN
SRR2058139	4796	groundwater metagenome	0	0	7	PRJNA274379	SAMN03328443	41.55	-70.5278	HAIN
SRR7366994	7510	groundwater metagenome	10	10	10	PRJNA476775	SAMN09456017	39.5292	-107.773	OHIO_1
SRR7366995	11524	groundwater metagenome	10	10	10	PRJNA476775	SAMN09456018	39.5292	-107.773	OHIO_1
SRR7366975	10209	groundwater metagenome	3	3	3	PRJNA476775	SAMN09456042	39.5292	-107.773	OHIO_1
SRR6432748	296405	marine metagenome	0	0	264	PRJNA393056	SAMN07339970	-20.526	-70.712	ACIL
SRR6432734	476883	marine metagenome	0	0	97	PRJNA393056	SAMN07339962	-20.526	-70.712	ACIL
SRR6432735	411392	marine metagenome	0	0	15	PRJNA393056	SAMN07339958	-20.526	-70.712	ACIL
SRR6432739	401577	marine metagenome	0	0	4	PRJNA393056	SAMN07339963	-20.526	-70.712	ACIL
SRR1824386	60162	marine metagenome	0	0	17	PRJNA275905	SAMN03375189	44.5682	-125.153	ACIL
SRR4241278	6678	marine metagenome	0	0	4	PRJNA247822	SAMN05392466	48.35	-123.3	ACIL
SRR5809664	253582	marine metagenome	0	0	4	PRJNA247822	SAMN05785673	48.35	-123.3	ACIL
SRR4241199	9964	marine metagenome	0	0	3	PRJNA247822	SAMN05392395	48.35	-123.3	ACIL
SRR2068612	12861	marine metagenome	0	7	7	PRJNA247822	SAMN03387592	48.6	-123.5	ACIL
SRR2068613	13148	marine metagenome	0	7	7	PRJNA247822	SAMN03387593	48.6	-123.5	ACIL
ERR2604264	39842	marine metagenome	0	0	8	PRJEB27018	SAMEA4698153	56.3467	19.3783	ACIL
ERR1056328	230661	marine metagenome	0	0	8	PRJEB11384	SAMEA3598161			ACIL
DRR090543	63412	marine metagenome	0	0	3	PRJDB5681	SAMD00078378	38.498	142.341	CAGW
SRR6320127	60097	marine metagenome	0	0	12	PRJNA419286	SAMN08094037	60.25	25.3	OHIO_2
SRR6320062	124382	marine metagenome	0	0	7	PRJNA419286	SAMN08094037	60.25	25.3	OHIO_2
SRR6320060	135344	marine metagenome	0	0	5	PRJNA419286	SAMN08094037	60.25	25.3	OHIO_2
SRR6320184	58193	marine metagenome	0	0	4	PRJNA419286	SAMN08094037	60.25	25.3	OHIO_2
SRR6320185	43300	marine metagenome	0	0	3	PRJNA419286	SAMN08094037	60.25	25.3	OHIO_2
ERR1474629	493256	metagenome	22	22	22	PRJEB14612	SAMEA4051630	22.3103	39.1041	ACIL
ERR1474628	471188	metagenome	17	17	17	PRJEB14612	SAMEA4051629	22.3103	39.1041	ACIL
ERR1474632	186096	metagenome	15	15	15	PRJEB14612	SAMEA4051633	22.3103	39.1041	ACIL
ERR1474627	245584	metagenome	4	4	4	PRJEB14612	SAMEA4051628	22.3103	39.1041	ACIL
ERR1447453	216951	metagenome	0	8	8	PRJEB14325	SAMEA4028414	27.4203	85.1807	ACIL
ERR1447429	199717	metagenome	0	3	3	PRJEB14325	SAMEA4028390	27.4203	85.1807	ACIL
ERR1447431	189569	metagenome	0	3	3	PRJEB14325	SAMEA4028392	27.4203	85.1807	ACIL
ERR1447420	243428	metagenome	84	84	84	PRJEB14325	SAMEA4028381	27.421	85.183	ACIL
ERR1447421	204660	metagenome	40	40	40	PRJEB14325	SAMEA4028382	27.421	85.183	ACIL
ERR1447422	257197	metagenome	34	34	34	PRJEB14325	SAMEA4028383	27.421	85.183	ACIL
ERR1447419	221398	metagenome	0	28	28	PRJEB14325	SAMEA4028380	27.421	85.183	ACIL
ERR1447452	184495	metagenome	0	6	6	PRJEB14325	SAMEA4028413	27.4216	85.1815	ACIL
ERR1447454	199164	metagenome	0	3	3	PRJEB14325	SAMEA4028415	27.4217	85.1725	ACIL
ERR1447416	237966	metagenome	15	15	15	PRJEB14325	SAMEA4028377	27.4238	85.1837	ACIL
SRR8405131	68633	metagenome	0	0	6	PRJNA513358	SAMN10711589	30.382	-91.128	ACIL
SRR8405183	63553	metagenome	0	3	3	PRJNA513358	SAMN10711561	30.395	-91.122	ACIL
SRR8405164	63042	metagenome	0	0	4	PRJNA513358	SAMN10711519	30.4	-91.12	ACIL
SRR8405108	54917	metagenome	0	0	3	PRJNA513358	SAMN10711518	30.4	-91.12	ACIL
SRR8405166	50370	metagenome	0	0	3	PRJNA513358	SAMN10711524	30.4	-91.12	ACIL
SRR7549651	345630	metagenome	0	8	8	PRJNA477417	SAMN09702151	37.84	127.91	ACIL
SRR7549649	424832	metagenome	0	4	4	PRJNA477417	SAMN09702151	37.84	127.91	ACIL
SRR7549666	249483	metagenome	0	3	3	PRJNA477417	SAMN09702152	37.84	127.91	ACIL
SRR8697781	48192	metagenome	0	5	5	PRJNA526056	SAMN11083126	38.3157	-123.069	ACIL
ERR1050084	406894	metagenome	2	2	3	PRJEB11278	SAMEA3594365	45.1101	20.2922	ACIL
ERR1147136	39343	metagenome	0	0	114	PRJEB8879	SAMEA3309472	47.7357	-3.42714	ACIL
ERR1147138	15102	metagenome	0	22	22	PRJEB8879	SAMEA3309474	47.7357	-3.42714	ACIL
ERR1147137	17593	metagenome	0	21	21	PRJEB8879	SAMEA3309473	47.7357	-3.42714	ACIL
ERR1147144	17687	metagenome	0	33	33	PRJEB8879	SAMEA3309468	48.1828	-1.64346	ACIL
ERR1147142	26894	metagenome	0	20	20	PRJEB8879	SAMEA3309466	48.1828	-1.64346	ACIL
SRR7627373	37617	metagenome	3	3	3	PRJNA418911	SAMN09744412	48.35	12.04	ACIL
ERR440375	80407	metagenome	17	17	17	PRJEB5696	SAMEA2377722			ACIL
ERR1671114	51537	metagenome	0	0	10	PRJEB15624	SAMEA4478175			ACIL
ERR1671116	56938	metagenome	0	0	6	PRJEB15624	SAMEA4478177			ACIL
ERR1671112	60621	metagenome	3	3	3	PRJEB15624	SAMEA4478173			ACIL
ERR440280	116581	metagenome	13	13	13	PRJEB5696	SAMEA2377627			CAGW
ERR440332	108418	metagenome	0	0	9	PRJEB5696	SAMEA2377679			CAGW
ERR440333	90775	metagenome	0	0	12	PRJEB5696	SAMEA2377680			CAGW
ERR440334	112221	metagenome	0	0	30	PRJEB5696	SAMEA2377681			CAGW
ERR440368	140135	metagenome	0	0	7	PRJEB5696	SAMEA2377715			CAGW
ERR440371	83925	metagenome	0	0	5	PRJEB5696	SAMEA2377718			CAGW
ERR440378	166553	metagenome	0	0	5	PRJEB5696	SAMEA2377725			CAGW
ERR440387	193514	metagenome	0	0	3	PRJEB5696	SAMEA2377734			CAGW
ERR440332	108418	metagenome	0	0	9	PRJEB5696	SAMEA2377679			HAIN
ERR440333	90775	metagenome	0	0	12	PRJEB5696	SAMEA2377680			HAIN
ERR440334	112221	metagenome	0	0	30	PRJEB5696	SAMEA2377681			HAIN
ERR440341	91163	metagenome	0	0	83	PRJEB5696	SAMEA2377688			HAIN
ERR440367	99133	metagenome	0	0	4	PRJEB5696	SAMEA2377714			HAIN
ERR440368	140135	metagenome	0	0	7	PRJEB5696	SAMEA2377715			HAIN
ERR440371	83925	metagenome	0	0	5	PRJEB5696	SAMEA2377718			HAIN
SRR7549650	468859	metagenome	0	0	5	PRJNA477417	SAMN09702151	37.84	127.91	HAIN
ERR1447433	153438	metagenome	0	36	36	PRJEB14325	SAMEA4028394	27.4217	85.1725	OHIO_2
ERR1447431	189569	metagenome	0	11	11	PRJEB14325	SAMEA4028392	27.4203	85.1807	OHIO_2
ERR1147135	23421	metagenome	0	0	10	PRJEB8879	SAMEA3309514	48.4114	-1.36554	OHIO_2
ERR1147134	24063	metagenome	0	0	5	PRJEB8879	SAMEA3309513	48.4114	-1.36554	OHIO_2
ERR1447438	205803	metagenome	0	5	5	PRJEB14325	SAMEA4028399	27.4217	85.1725	OHIO_2
ERR1147130	28216	metagenome	0	0	3	PRJEB8879	SAMEA3309509	48.4114	-1.36554	OHIO_2
DRR097727	152346	riverine metagenome	0	4	4	PRJDB5936	SAMD00084878	35.6944	139.374	ACIL
SRR2020047	69445	riverine metagenome	0	4	4	PRJNA282687	SAMN03653504	41.2849	-81.2166	ACIL
SRR8745668	94115	riverine metagenome	0	0	7	PRJNA527829	SAMN11160821	38.9232	-106.951	CAGW
SRR8745680	188476	riverine metagenome	0	0	6	PRJNA527829	SAMN11160737	38.9232	-106.951	CAGW
SRR8745684	42978	riverine metagenome	0	0	99	PRJNA527829	SAMN11160739	38.9232	-106.951	CAGW
SRR8745696	119805	riverine metagenome	0	0	173	PRJNA527829	SAMN11160748	38.9232	-106.951	CAGW
SRR8745700	101827	riverine metagenome	0	6	6	PRJNA527829	SAMN11160742	38.9232	-106.951	CAGW
SRR8745703	61231	riverine metagenome	0	47	47	PRJNA527829	SAMN11160769	38.9232	-106.951	CAGW
SRR8745712	88552	riverine metagenome	0	0	25	PRJNA527829	SAMN11160774	38.9232	-106.951	CAGW
SRR8745717	53887	riverine metagenome	0	0	6	PRJNA527829	SAMN11160777	38.9232	-106.951	CAGW
SRR8745720	61002	riverine metagenome	0	0	12	PRJNA527829	SAMN11160780	38.9232	-106.951	CAGW
SRR8745724	38754	riverine metagenome	0	0	5	PRJNA527829	SAMN11160824	38.9232	-106.951	CAGW
SRR8745737	84054	riverine metagenome	0	0	20	PRJNA527829	SAMN11160752	38.9232	-106.951	CAGW
SRR8745738	90405	riverine metagenome	0	0	4	PRJNA527829	SAMN11160783	38.9232	-106.951	CAGW
SRR8745740	89345	riverine metagenome	0	0	54	PRJNA527829	SAMN11160785	38.9232	-106.951	CAGW
SRR8745743	106838	riverine metagenome	0	0	4	PRJNA527829	SAMN11160800	38.9232	-106.951	CAGW
SRR8745762	55333	riverine metagenome	0	0	27	PRJNA527829	SAMN11160812	38.9232	-106.951	CAGW
SRR8745765	64045	riverine metagenome	0	0	3	PRJNA527829	SAMN11160815	38.9232	-106.951	CAGW
SRR8745766	89103	riverine metagenome	0	0	15	PRJNA527829	SAMN11160809	38.9232	-106.951	CAGW
SRR8745684	42978	riverine metagenome	0	0	99	PRJNA527829	SAMN11160739	38.9232	-106.951	HAIN
SRR8745712	88552	riverine metagenome	0	0	25	PRJNA527829	SAMN11160774	38.9232	-106.951	HAIN
SRR8745736	90890	riverine metagenome	0	0	16	PRJNA527829	SAMN11160788	38.9232	-106.951	HAIN
SRR8745737	84054	riverine metagenome	0	0	20	PRJNA527829	SAMN11160752	38.9232	-106.951	HAIN
SRR8745766	89103	riverine metagenome	0	0	15	PRJNA527829	SAMN11160809	38.9232	-106.951	HAIN
DRR072422	121150	sludge metagenome	0	0	33	PRJDB5190	SAMD00063974	22.3	114.2	ACIL
DRR072432	94974	sludge metagenome	0	0	20	PRJDB5190	SAMD00063984	22.3	114.2	ACIL
DRR072426	60129	sludge metagenome	0	12	12	PRJDB5190	SAMD00063978	22.3	114.2	ACIL
DRR072421	56219	sludge metagenome	0	0	5	PRJDB5190	SAMD00063973	22.3	114.2	ACIL
DRR072433	82921	sludge metagenome	0	0	4	PRJDB5190	SAMD00063985	22.3	114.2	ACIL
SRR3103022	480316	sludge metagenome	0	3	3	PRJNA305985	SAMN04413750	30.92	121.46	ACIL
SRR8486982	184718	sludge metagenome	0	0	3	PRJNA516092	SAMN10817734	32.12	118.75	ACIL
SRR8498970	115488	sludge metagenome	0	35	35	PRJNA517373	SAMN10829617	34.4359	127.531	ACIL
SRR8498977	153287	sludge metagenome	0	3	3	PRJNA517373	SAMN10829623	34.4359	127.531	ACIL
DRR072491	68886	sludge metagenome	44	44	44	PRJDB5190	SAMD00064043	35	136	ACIL
DRR072448	69907	sludge metagenome	0	34	34	PRJDB5190	SAMD00064000	35	136	ACIL
DRR072479	57074	sludge metagenome	0	23	23	PRJDB5190	SAMD00064031	35	136	ACIL
SRR8402024	11573	sludge metagenome	24	24	24	PRJNA513057	SAMN10693970	35.907	128.595	ACIL
SRR8401987	10512	sludge metagenome	23	23	23	PRJNA513057	SAMN10693970	35.907	128.595	ACIL
SRR8401986	13329	sludge metagenome	13	13	13	PRJNA513057	SAMN10693970	35.907	128.595	ACIL
SRR8402004	20951	sludge metagenome	11	11	11	PRJNA513057	SAMN10693970	35.907	128.595	ACIL
SRR8402006	23264	sludge metagenome	9	9	9	PRJNA513057	SAMN10693970	35.907	128.595	ACIL
SRR8402019	37169	sludge metagenome	0	7	7	PRJNA513057	SAMN10693970	35.907	128.595	ACIL
SRR8401998	39746	sludge metagenome	0	6	6	PRJNA513057	SAMN10693970	35.907	128.595	ACIL
SRR8402000	5890	sludge metagenome	6	6	6	PRJNA513057	SAMN10693970	35.907	128.595	ACIL
SRR8402022	36409	sludge metagenome	6	6	6	PRJNA513057	SAMN10693970	35.907	128.595	ACIL
SRR8401983	40421	sludge metagenome	5	5	5	PRJNA513057	SAMN10693970	35.907	128.595	ACIL
SRR8401996	41212	sludge metagenome	0	5	5	PRJNA513057	SAMN10693970	35.907	128.595	ACIL
SRR8402005	10388	sludge metagenome	0	5	5	PRJNA513057	SAMN10693970	35.907	128.595	ACIL
SRR8401989	8287	sludge metagenome	4	4	4	PRJNA513057	SAMN10693970	35.907	128.595	ACIL
SRR8401980	22422	sludge metagenome	0	3	3	PRJNA513057	SAMN10693970	35.907	128.595	ACIL
SRR8401993	27063	sludge metagenome	0	3	3	PRJNA513057	SAMN10693970	35.907	128.595	ACIL
SRR8401995	23110	sludge metagenome	0	3	3	PRJNA513057	SAMN10693970	35.907	128.595	ACIL
SRR8401997	20128	sludge metagenome	3	3	3	PRJNA513057	SAMN10693970	35.907	128.595	ACIL
SRR8402011	15878	sludge metagenome	3	3	3	PRJNA513057	SAMN10693970	35.907	128.595	ACIL
SRR5880479	29065	sludge metagenome	0	0	8	PRJNA395776	SAMN07420621	39.9	116.3	ACIL
SRR5894350	20423	sludge metagenome	0	0	8	PRJNA396630	SAMN07430304	39.9	116.3	ACIL
SRR6432895	17205	sludge metagenome	0	6	6	PRJNA422952	SAMN08200996	41.49	123.57	ACIL
SRR6435641	17463	sludge metagenome	0	6	6	PRJNA422952	SAMN08200996	41.49	123.57	ACIL
SRR5856779	25807	sludge metagenome	0	0	33	PRJNA395301	SAMN07375126			ACIL
SRR5856736	23771	sludge metagenome	0	0	30	PRJNA395301	SAMN07375121			ACIL
SRR5856738	29811	sludge metagenome	0	0	24	PRJNA395301	SAMN07375123			ACIL
SRR5856758	28870	sludge metagenome	0	0	18	PRJNA395301	SAMN07375152			ACIL
SRR5856739	28148	sludge metagenome	0	0	15	PRJNA395301	SAMN07375124			ACIL
SRR5856755	32854	sludge metagenome	0	0	15	PRJNA395301	SAMN07375153			ACIL
SRR5856732	20469	sludge metagenome	0	0	13	PRJNA395301	SAMN07375125			ACIL
SRR5856753	35092	sludge metagenome	0	0	12	PRJNA395301	SAMN07375155			ACIL
SRR5856756	24961	sludge metagenome	0	0	11	PRJNA395301	SAMN07375154			ACIL
SRR5320008	54870	sludge metagenome	0	0	9	PRJNA378304	SAMN06545039			ACIL
SRR5320011	54279	sludge metagenome	0	0	9	PRJNA378304	SAMN06545036			ACIL
SRR5856757	28383	sludge metagenome	0	0	8	PRJNA395301	SAMN07375151			ACIL
SRR5320016	63926	sludge metagenome	0	0	7	PRJNA378304	SAMN06545031			ACIL
SRR5320022	71361	sludge metagenome	0	0	7	PRJNA378304	SAMN06545025			ACIL
SRR5856737	22222	sludge metagenome	0	0	7	PRJNA395301	SAMN07375122			ACIL
SRR5856754	32089	sludge metagenome	0	0	7	PRJNA395301	SAMN07375156			ACIL
SRR5856762	23328	sludge metagenome	0	0	7	PRJNA395301	SAMN07375134			ACIL
SRR5319962	58519	sludge metagenome	0	0	6	PRJNA378304	SAMN06545085			ACIL
SRR5320015	59430	sludge metagenome	0	0	6	PRJNA378304	SAMN06545032			ACIL
SRR5856768	28927	sludge metagenome	0	0	6	PRJNA395301	SAMN07375161			ACIL
SRR5856784	31698	sludge metagenome	0	0	5	PRJNA395301	SAMN07375147			ACIL
SRR5319961	66233	sludge metagenome	0	0	4	PRJNA378304	SAMN06545086			ACIL
SRR5320012	50308	sludge metagenome	0	0	4	PRJNA378304	SAMN06545035			ACIL
SRR5320013	59966	sludge metagenome	0	0	4	PRJNA378304	SAMN06545034			ACIL
SRR5320023	65320	sludge metagenome	0	0	4	PRJNA378304	SAMN06545024			ACIL
SRR5856740	34047	sludge metagenome	0	0	4	PRJNA395301	SAMN07375157			ACIL
SRR5856782	28630	sludge metagenome	0	0	4	PRJNA395301	SAMN07375145			ACIL
SRR5856783	32057	sludge metagenome	0	0	4	PRJNA395301	SAMN07375148			ACIL
SRR5856730	20961	sludge metagenome	0	0	3	PRJNA395301	SAMN07375130			ACIL
SRR5856733	35783	sludge metagenome	0	0	3	PRJNA395301	SAMN07375163			ACIL
SRR5856745	31421	sludge metagenome	0	0	3	PRJNA395301	SAMN07375158			ACIL
SRR5856765	34508	sludge metagenome	0	0	3	PRJNA395301	SAMN07375137			ACIL
SRR5856781	31407	sludge metagenome	0	0	3	PRJNA395301	SAMN07375146			ACIL
SRR5856789	23921	sludge metagenome	0	0	3	PRJNA395301	SAMN07375159			ACIL
SRR8398886	32230	sludge metagenome	0	3	3	PRJNA513111	SAMN10696278			ACIL
SRR8401987	10512	sludge metagenome	0	3	3	PRJNA513057	SAMN10693970	35.907	128.595	CAGW
DRR072486	124341	sludge metagenome	0	0	27	PRJDB5190	SAMD00064038	35	136	OHIO_2
SRR3455376	109874	soil metagenome	0	3	3	PRJNA317932	SAMN04874332	-39.8567	143.894	ACIL
SRR1740338	677197	soil metagenome	0	0	4	PRJNA269639	SAMN03256112	-37	174.8	ACIL
SRR5923532	135844	soil metagenome	0	0	5	PRJNA317932	SAMN07488663	-35.0984	138.678	ACIL
SRR8372948	8536	soil metagenome	0	3	3	PRJNA511657	SAMN10642025	-24.53	33	ACIL
SRR5689726	53041	soil metagenome	0	10	10	PRJNA390435	SAMN07234931	-18.65	146.13	ACIL
SRR5684714	106827	soil metagenome	0	6	6	PRJNA390435	SAMN07234952	-18.64	146.13	ACIL
SRR5262288	695430	soil metagenome	0	8	8	PRJNA374976	SAMN06341004	18.73	110.2	ACIL
SRR5898861	32323	soil metagenome	0	4	4	PRJNA396262	SAMN07448189	19.24	105.71	ACIL
SRR5898851	30659	soil metagenome	0	3	3	PRJNA396262	SAMN07448177	19.24	105.71	ACIL
SRR5521081	34921	soil metagenome	0	3	3	PRJNA386070	SAMN06925027	20.14	-99.17	ACIL
SRR7537915	31377	soil metagenome	0	2	3	PRJNA481629	SAMN09690409	23.07	113.5	ACIL
SRR3223679	427954	soil metagenome	0	7	7	PRJNA309906	SAMN04508114	24.42	117.88	ACIL
SRR3173866	380715	soil metagenome	0	3	3	PRJNA309906	SAMN04508114	24.42	117.88	ACIL
SRR5428558	34869	soil metagenome	0	0	3	PRJNA381879	SAMN06690339	25.9515	100.102	ACIL
SRR6965222	1068109	soil metagenome	0	0	7	PRJNA449249	SAMN06458954	28.09	119.51	ACIL
SRR8084373	36019	soil metagenome	14	14	14	PRJNA491279	SAMN10264149	29.28	119.33	ACIL
SRR8084399	32854	soil metagenome	9	9	9	PRJNA491279	SAMN10264141	29.28	119.33	ACIL
SRR8084370	30186	soil metagenome	7	7	7	PRJNA491279	SAMN10264146	29.28	119.33	ACIL
SRR7647463	2278615	soil metagenome	0	3	3	PRJNA445842	SAMN09768311	31.33	120.42	ACIL
SRR6807252	17847	soil metagenome	0	9	9	PRJNA436977	SAMN08636549	33.19	-81.42	ACIL
SRR6807253	18432	soil metagenome	0	4	4	PRJNA436977	SAMN08636550	33.19	-81.42	ACIL
SRR6807250	22698	soil metagenome	0	3	3	PRJNA436977	SAMN08636551	33.19	-81.42	ACIL
SRR8638355	41819	soil metagenome	0	3	3	PRJNA523913	SAMN10992537	33.56	111.7	ACIL
SRR2668808	103754	soil metagenome	0	4	4	PRJNA298639	SAMN04169016	34.4756	-91.4186	ACIL
SRR7644749	202456	soil metagenome	0	0	7	PRJNA484409	SAMN09764659	35.73	-78.67	ACIL
SRR7644754	99915	soil metagenome	0	0	4	PRJNA484409	SAMN09764666	35.73	-78.67	ACIL
SRR7644781	465860	soil metagenome	0	3	3	PRJNA484409	SAMN09764673	35.73	-78.67	ACIL
SRR8610390	79002	soil metagenome	0	7	7	PRJNA523645	SAMN10985487	36.92	-121.699	ACIL
SRR7511027	111446	soil metagenome	0	0	4	PRJNA480520	SAMN09642516	36.9485	-94.8308	ACIL
SRR7511029	124865	soil metagenome	0	24	24	PRJNA480520	SAMN09642514	36.9545	-94.831	ACIL
SRR7511025	70577	soil metagenome	0	4	4	PRJNA480520	SAMN09642510	36.9718	-94.8311	ACIL
SRR7511001	222543	soil metagenome	0	21	21	PRJNA480520	SAMN09642526	36.9871	-94.8538	ACIL
SRR7511039	45258	soil metagenome	0	7	7	PRJNA480520	SAMN09642481	36.9871	-94.8246	ACIL
SRR7511000	70963	soil metagenome	5	5	5	PRJNA480520	SAMN09642525	36.9871	-94.8423	ACIL
SRR7511018	117307	soil metagenome	0	11	11	PRJNA480520	SAMN09642491	36.9873	-94.7626	ACIL
SRR7511021	204388	soil metagenome	0	4	4	PRJNA480520	SAMN09642496	36.9923	-94.8311	ACIL
SRR3647144	298876	soil metagenome	0	0	3	PRJNA324696	SAMN05213506	37.02	-82.61	ACIL
SRR2533194	811205	soil metagenome	0	0	4	PRJNA297129	SAMN04115723	40.55	-81.52	ACIL
SRR4036755	8886	soil metagenome	0	5	5	PRJNA339153	SAMN05580286	40.8994	-73.8711	ACIL
SRR8293446	38169	soil metagenome	0	0	4	PRJNA509025	SAMN10535741	41.51	123.47	ACIL
SRR1421687	14609	soil metagenome	0	4	4	PRJNA248482	SAMN02843311	41.9167	-93.75	ACIL
SRR2003278	2477537	soil metagenome	0	2	4	PRJNA282175	SAMN03568061	43.33	116.37	ACIL
SRR8715315	285241	soil metagenome	0	0	4	PRJNA526430	SAMN11098797	45.35	8.38	ACIL
SRR5408773	85227	soil metagenome	0	0	3	PRJNA381424	SAMN06677590	45.39	-84.28	ACIL
ERR538018	307495	soil metagenome	0	0	4	PRJEB6290	SAMEA2731507	47.0461	-1.89019	ACIL
SRR5129966	131577	soil metagenome	5	5	5	PRJNA357844	SAMN06160816	47.52	-123.8	ACIL
ERR1740179	100563	soil metagenome	0	3	3	PRJEB17975	SAMEA4557213	50.3087	-66.3578	ACIL
SRR8403247	181468	soil metagenome	0	5	5	PRJNA513194	SAMN10699989	58.3769	-109.548	ACIL
SRR3103135	9990	soil metagenome	0	0	3	PRJNA308796	SAMN04413742	78.54	12.03	ACIL
SRR5532799	48954	soil metagenome	0	6	6	PRJNA386367	SAMN06932364			ACIL
SRR4171260	38898	soil metagenome	0	0	3	PRJNA341915	SAMN05730182			ACIL
SRR3051877	478276	soil metagenome	0	43	43	PRJNA244335	SAMN02721646	-84.24	-153.694	CAGW
SRR3051877	478276	soil metagenome	0	0	14	PRJNA244335	SAMN02721646	-84.24	-153.694	HAIN
SRR2087796	2343503	soil metagenome	0	0	50	PRJNA288397	SAMN03839804			OHIO_2
SRR6807248	26706	soil metagenome	0	0	9	PRJNA436977	SAMN08636553	33.19	-81.42	OHIO_2
SRR6807251	26698	soil metagenome	0	0	9	PRJNA436977	SAMN08636552	33.19	-81.42	OHIO_2
SRR1708305	16704	soil metagenome	0	0	3	PRJNA269948	SAMN03257690			OHIO_2
SRR5714612	197651	soil metagenome	0	0	3	PRJNA391124	SAMN07319224	49.8886	4.5324	OHIO_2
SRR5262288	695430	soil metagenome	0	0	8	PRJNA374976	SAMN06341004	18.73	110.2	OHIO_1
SRR5922910	35704	wastewater metagenome	0	0	12	PRJNA397456	SAMN07452591	39.9	116.3	ACIL
SRR8209965	15358	wastewater metagenome	0	3	3	PRJNA506065	SAMN10442160	43	-92.5	ACIL
ERR713087	140990	wastewater metagenome	8	8	8	PRJEB8105	SAMEA3182260	54.9249	9.77399	ACIL
ERR713006	172407	wastewater metagenome	4	4	4	PRJEB8105	SAMEA3182179	55.3291	8.74336	ACIL
ERR713252	66422	wastewater metagenome	20	20	20	PRJEB8105	SAMEA3182425	55.4215	10.3662	ACIL
ERR713223	73154	wastewater metagenome	6	6	6	PRJEB8105	SAMEA3182396	55.4215	10.3662	ACIL
ERR713145	114436	wastewater metagenome	3	3	3	PRJEB8105	SAMEA3182318	55.4215	10.3662	ACIL
ERR712983	209517	wastewater metagenome	6	6	6	PRJEB8105	SAMEA3182156	55.4586	8.48909	ACIL
ERR712985	175715	wastewater metagenome	5	5	5	PRJEB8105	SAMEA3182158	55.4586	8.48909	ACIL
ERR713429	80313	wastewater metagenome	4	4	4	PRJEB8105	SAMEA3182602	55.4586	8.48909	ACIL
ERR713092	257328	wastewater metagenome	31	31	31	PRJEB8105	SAMEA3182265	55.4622	9.17549	ACIL
ERR713461	34832	wastewater metagenome	5	5	5	PRJEB8105	SAMEA3182634	55.4881	8.43051	ACIL
ERR713463	36879	wastewater metagenome	5	5	5	PRJEB8105	SAMEA3182636	55.4881	8.43051	ACIL
ERR712986	120663	wastewater metagenome	4	4	4	PRJEB8105	SAMEA3182159	55.4881	8.43051	ACIL
ERR712988	62505	wastewater metagenome	4	4	4	PRJEB8105	SAMEA3182161	55.4881	8.43051	ACIL
ERR713431	63996	wastewater metagenome	4	4	4	PRJEB8105	SAMEA3182604	55.4881	8.43051	ACIL
ERR712964	49023	wastewater metagenome	3	3	3	PRJEB8105	SAMEA3182137	55.4881	8.43051	ACIL
ERR712987	99283	wastewater metagenome	3	3	3	PRJEB8105	SAMEA3182160	55.4881	8.43051	ACIL
ERR712980	193265	wastewater metagenome	5	5	5	PRJEB8105	SAMEA3182153	55.6493	12.0586	ACIL
ERR713033	217123	wastewater metagenome	4	4	4	PRJEB8105	SAMEA3182206	55.8021	12.5388	ACIL
ERR713182	175028	wastewater metagenome	4	4	4	PRJEB8105	SAMEA3182355	55.8021	12.5388	ACIL
ERR713307	259289	wastewater metagenome	0	0	9	PRJEB8105	SAMEA3182480	56.0898	8.23634	ACIL
ERR713203	150941	wastewater metagenome	6	6	6	PRJEB8105	SAMEA3182376	56.1265	10.1413	ACIL
ERR713242	78317	wastewater metagenome	0	3	3	PRJEB8105	SAMEA3182415	56.1265	10.1413	ACIL
ERR713106	190496	wastewater metagenome	3	3	3	PRJEB8105	SAMEA3182279	56.1473	8.94353	ACIL
ERR713093	186974	wastewater metagenome	4	4	4	PRJEB8105	SAMEA3182266	56.1985	10.7287	ACIL
ERR713237	103160	wastewater metagenome	3	3	3	PRJEB8105	SAMEA3182410	56.3938	9.90503	ACIL
ERR713098	286554	wastewater metagenome	14	14	14	PRJEB8105	SAMEA3182271	56.4252	9.4552	ACIL
ERR713305	389667	wastewater metagenome	3	3	3	PRJEB8105	SAMEA3182478	56.4252	9.4552	ACIL
ERR712975	26994	wastewater metagenome	3	3	3	PRJEB8105	SAMEA3182148	56.4376	10.914	ACIL
ERR713243	95427	wastewater metagenome	5	5	5	PRJEB8105	SAMEA3182416	56.4538	10.0702	ACIL
ERR713293	65089	wastewater metagenome	5	5	5	PRJEB8105	SAMEA3182466	56.4538	10.0702	ACIL
ERR713151	122512	wastewater metagenome	4	4	4	PRJEB8105	SAMEA3182324	56.4538	10.0702	ACIL
ERR713315	175034	wastewater metagenome	4	4	4	PRJEB8105	SAMEA3182488	56.4538	10.0702	ACIL
ERR712997	288657	wastewater metagenome	40	40	40	PRJEB8105	SAMEA3182170	57.4213	9.97541	ACIL
ERR712996	163181	wastewater metagenome	15	15	15	PRJEB8105	SAMEA3182169	57.4213	9.97541	ACIL
ERR713438	125294	wastewater metagenome	10	10	10	PRJEB8105	SAMEA3182611	57.4213	9.97541	ACIL
ERR712947	98581	wastewater metagenome	8	8	8	PRJEB8105	SAMEA3182120	57.4213	9.97541	ACIL
ERR713411	48515	wastewater metagenome	0	0	6	PRJEB8105	SAMEA3182584	57.4213	9.97541	ACIL
ERR713342	18927	wastewater metagenome	0	0	4	PRJEB8105	SAMEA3182515	57.4213	9.97541	ACIL
ERR713391	79339	wastewater metagenome	4	4	4	PRJEB8105	SAMEA3182564	57.4213	9.97541	ACIL
ERR713393	65545	wastewater metagenome	3	3	3	PRJEB8105	SAMEA3182566	57.4213	9.97541	ACIL
SRR8271883	165030	wastewater metagenome	0	10	10	PRJNA507892	SAMN10511321			ACIL
SRR8271885	203597	wastewater metagenome	0	7	7	PRJNA507892	SAMN10511319			ACIL
ERR1948855	64790	wastewater metagenome	0	0	5	PRJEB20562	SAMEA104030380			ACIL
SRR8271895	145250	wastewater metagenome	0	5	5	PRJNA507892	SAMN10511332			ACIL
SRR8271903	147004	wastewater metagenome	0	5	5	PRJNA507892	SAMN10511339			ACIL
SRR5320074	24532	wastewater metagenome	0	0	4	PRJNA378304	SAMN06544973			ACIL
SRR5320085	23430	wastewater metagenome	0	0	3	PRJNA378304	SAMN06544962			ACIL
SRR8271879	203380	wastewater metagenome	0	3	3	PRJNA507892	SAMN10511317			ACIL
SRR8271882	93793	wastewater metagenome	0	3	3	PRJNA507892	SAMN10511322			ACIL
SRR8271892	218143	wastewater metagenome	0	0	3	PRJNA507892	SAMN10511356			CAGW
ERR1948796	60155	wastewater metagenome	0	0	3	PRJEB20562	SAMEA104030321			HAIN
ERR713035	219837	wastewater metagenome	0	0	3	PRJEB8105	SAMEA3182208	55.4215	10.3662	HAIN
ERR713036	150235	wastewater metagenome	0	0	3	PRJEB8105	SAMEA3182209	55.4326	10.4589	HAIN
ERR713320	103828	wastewater metagenome	0	0	3	PRJEB8105	SAMEA3182493	55.4215	10.3662	HAIN
SRR8210066	29620	wastewater metagenome	0	0	315	PRJNA506065	SAMN10442201	43	-92.5	OHIO_2
SRR8209908	20925	wastewater metagenome	0	0	308	PRJNA506065	SAMN10442200	43	-92.5	OHIO_2
SRR8209909	15301	wastewater metagenome	0	0	181	PRJNA506065	SAMN10442199	43	-92.5	OHIO_2
SRR1948268	14949	wastewater metagenome	0	0	4	PRJNA280028	SAMN03455183	37	116	OHIO_2

## Sheet: A_ciliaticola
#SampleID	Size	Description	1.99	1.97	1.95	Run	Assay Type	BioProject	BioSample	Bytes	Center Name	Consent	DATASTORE filetype	DATASTORE provider	DATASTORE region	Experiment	Instrument	LibraryLayout	LibrarySelection	LibrarySource	Organism	Platform	ReleaseDate	Sample Name	sample_name	SRA Study	Library Name	ENA-FIRST-PUBLIC (run)	ENA-LAST-UPDATE (run)	INSDC_center_name	INSDC_first_public	INSDC_last_update	INSDC_status	AvgSpotLen	Bases	geo_loc_name_country	geo_loc_name_country_continent	Collection_Date	INSDC_center_alias	ENA-FIRST-PUBLIC	ENA-LAST-UPDATE	External_Id	Submitter_Id	project_name	geographic_location_(country_and/or_sea)	Investigation_type	sequencing_method	environment_(biome)	environment_(material)
SRR5173736	97184	freshwater metagenome	0	1144	1144	SRR5173736	AMPLICON	500	50377500	PRJNA360847	SAMN06215863	28100128	OKLAHOMA STATE UNIVERSITY	public	fastq,sra,contigs	gs,ncbi,s3	s3.us-east-1,gs.US,ncbi.public	SRX2486663	Illumina MiSeq	PDam_Bot_PA_June	PAIRED	PCR	METAGENOMIC	freshwater metagenome	ILLUMINA	2017-01-18T00:00:00Z	PDam_Bot_PA_June	SRP096639	MIMS.me,MIGS/MIMS/MIMARKS.water	2015-06-01	USA	North America	USA: Oklahoma	36.489 N 95.047 W		Freshwater	35 M	Lake	water
SRR7890098	99418	aquatic metagenome	0	626	626	SRR7890098	AMPLICON	466	57336364	PRJNA491504	SAMN10097249	33222733	UNIVERSITY OF WISCONSIN - MILWAUKEE	public	fastq,sra	gs,s3	s3.us-east-1,gs.US	SRX4727610	Illumina MiSeq	BC3A	PAIRED	size fractionation	GENOMIC	aquatic metagenome	ILLUMINA	2019-05-31T00:00:00Z	BC3A	SRP162354	Metagenome or environmental	14.01.16	USA	North America	USA: Minneapolis\, Urban Farm Project	not applicable	aquaponics_system							BC3A
SRR2083955	316411	freshwater metagenome	0	330	330	SRR2083955	AMPLICON	302	112087602	SAMN03798314	79031427	BC CENTRE FOR DISEASE CONTROL	public	sra,fastq	s3,gs	gs.US,s3.us-east-1	SRX1078437	Illumina MiSeq	AGR1810B.Q1	PAIRED	PCR	METAGENOMIC	freshwater metagenome	ILLUMINA	2015-07-01T00:00:00Z	AGR1810B.Q1	SRP059841	PRJNA287840	MIMS.me,MIGS/MIMS/MIMARKS.water	29.01.13	Canada	North America	Canada: Southwestern British Columbia	49 N 123 W	watershed biome	agricultural	fresh water	not applicable			PyNAST 1.2.2	1810B	Q1
SRR7818555	22591	activated sludge metagenome	306	306	306	SRR7818555	AMPLICON	602	46075274	PRJNA490320	SAMN10032687	28308973	UNIVERSITY OF MINNESOTA	public	sra	gs,s3	gs.US,s3.us-east-1	SRX4669767	Illumina MiSeq	1d11_S26_L001_R1_001.fastq.gz	PAIRED	PCR	METAGENOMIC	activated sludge metagenome	ILLUMINA	2019-06-01T00:00:00Z	SBR1Week11For	SRP161481	Metagenome or environmental	28.09.15	USA	North America	USA: Brainerd Wastewater Treatment Facility\, Brainerd\, Minnesota	not collected	not collected		15mL collected\, 50uL for DNA Extraction	SBR_1_Week_11_For
SRR7818483	22068	activated sludge metagenome	281	281	281	SRR7818483	AMPLICON	602	48524812	PRJNA490320	SAMN10032689	29909501	UNIVERSITY OF MINNESOTA	public	sra	s3,gs	gs.US,s3.us-east-1	SRX4669839	Illumina MiSeq	1d12_S38_L001_R1_001.fastq.gz	PAIRED	PCR	METAGENOMIC	activated sludge metagenome	ILLUMINA	2019-06-01T00:00:00Z	SBR1Week12For	SRP161481	Metagenome or environmental	05.10.15	USA	North America	USA: Brainerd Wastewater Treatment Facility\, Brainerd\, Minnesota	not collected	not collected		15mL collected\, 50uL for DNA Extraction	SBR_1_Week_12_For
SRR6432748	296405	marine metagenome	0	0	264	SRR6432748	AMPLICON	302	98528406	PRJNA393056	SAMN07339970	65995002	UNIVERSIDAD DE CONCEPCION, CHILE	public	sra,fastq	s3,gs	gs.US,s3.us-east-1	SRX3524374	Illumina MiSeq	4C_80m_NBP512_3um	PAIRED	PCR	METATRANSCRIPTOMIC	marine metagenome	ILLUMINA	2017-12-31T00:00:00Z	OMZ_16S_iTag_seqs_(cDNA)_4C_80m_NBP512_3um	SRP112624	Metagenome or environmental	16.07.13	uncalculated	uncalculated	Pacific Ocean	20.5260 S 70.7120 W	Sea water		Microorganisms from 4-6L of seawater were filtered through 20 and 3um size filters							Niskin bottle		Filtration and sequencing of biological material through Illumina MiSeq	4C_80m_NBP512_3um
SRR2083907	293495	freshwater metagenome	0	258	258	SRR2083907	AMPLICON	302	109107466	SAMN03798266	77840680	BC CENTRE FOR DISEASE CONTROL	public	sra,fastq	s3,gs	gs.US,s3.us-east-1	SRX1078389	Illumina MiSeq	AGR1210B.Q1	PAIRED	PCR	METAGENOMIC	freshwater metagenome	ILLUMINA	2015-07-01T00:00:00Z	AGR1210B.Q1	SRP059841	PRJNA287840	MIMS.me,MIGS/MIMS/MIMARKS.water	29.01.13	Canada	North America	Canada: Southwestern British Columbia	49 N 123 W	watershed biome	agricultural	fresh water	not applicable			PyNAST 1.2.2	1210B	Q1
SRR7818498	31800	activated sludge metagenome	257	257	257	SRR7818498	AMPLICON	602	60977182	PRJNA490320	SAMN10032845	37110045	UNIVERSITY OF MINNESOTA	public	sra	gs,ncbi,s3	s3.us-east-1,gs.US,ncbi.public	SRX4669824	Illumina MiSeq	3d19_S100_L001_R1_001.fastq.gz	PAIRED	PCR	METAGENOMIC	activated sludge metagenome	ILLUMINA	2019-06-01T00:00:00Z	SBR3Week19For	SRP161481	Metagenome or environmental	23.11.15	USA	North America	USA: Brainerd Wastewater Treatment Facility\, Brainerd\, Minnesota	not collected	not collected		15mL collected\, 50uL for DNA Extraction	SBR_3_Week_19_For
SRR2083951	289483	freshwater metagenome	0	239	239	SRR2083951	AMPLICON	302	106508152	SAMN03798310	75646674	BC CENTRE FOR DISEASE CONTROL	public	fastq,sra	gs,s3	s3.us-east-1,gs.US	SRX1078433	Illumina MiSeq	AGR1810A.Q1	PAIRED	PCR	METAGENOMIC	freshwater metagenome	ILLUMINA	2015-07-01T00:00:00Z	AGR1810A.Q1	SRP059841	PRJNA287840	MIMS.me,MIGS/MIMS/MIMARKS.water	29.01.13	Canada	North America	Canada: Southwestern British Columbia	49 N 123 W	watershed biome	agricultural	fresh water	not applicable			PyNAST 1.2.2	1810A	Q1
SRR6424135	125666	freshwater metagenome	0	237	237	SRR6424135	AMPLICON	600	84179179	PRJNA414894	SAMN08195236	42376349	UNIVERSIDADE FEDERAL DE SAO CARLOS (UFSCAR)	public	sra,fastq	s3,gs	s3.us-east-1,gs.US	SRX3516577	Illumina MiSeq	LMPB_s62A	PAIRED	PCR	METAGENOMIC	freshwater metagenome	ILLUMINA	2018-03-05T00:00:00Z	s62	SRP127556	MIMARKS.survey,MIGS/MIMS/MIMARKS.water	2016	Brazil	South America	Brazil: Amazon\, lake Janauaca	3.38188 S 60.25634 W		freshwater biome	lake	water		0-30cm			32m			LJ63
SRR5173731	100869	freshwater metagenome	214	214	214	SRR5173731	AMPLICON	500	52574500	PRJNA360847	SAMN06215860	28692116	OKLAHOMA STATE UNIVERSITY	public	fastq,sra,contigs	gs,ncbi,s3	gs.US,ncbi.public,s3.us-east-1	SRX2486666	Illumina MiSeq	PDam_Mid_PA_Sept	PAIRED	PCR	METAGENOMIC	freshwater metagenome	ILLUMINA	2017-01-18T00:00:00Z	PDam_Mid_PA_Sept	SRP096639	MIMS.me,MIGS/MIMS/MIMARKS.water	2015-09-01	USA	North America	USA: Oklahoma	36.489 N 95.047 W		Freshwater	18 M	Lake	water
SRR7818454	30015	activated sludge metagenome	208	208	208	SRR7818454	AMPLICON	602	64033536	PRJNA490320	SAMN10032727	40027921	UNIVERSITY OF MINNESOTA	public	sra	gs,s3	gs.US,s3.us-east-1	SRX4669868	Illumina MiSeq	2d14_S57_L001_R1_001.fastq.gz	PAIRED	PCR	METAGENOMIC	activated sludge metagenome	ILLUMINA	2019-06-01T00:00:00Z	SBR2Week14For	SRP161481	Metagenome or environmental	19.10.15	USA	North America	USA: Brainerd Wastewater Treatment Facility\, Brainerd\, Minnesota	not collected	not collected		15mL collected\, 50uL for DNA Extraction	SBR_2_Week_14_For
SRR2083911	314641	freshwater metagenome	0	199	199	SRR2083911	AMPLICON	302	113054002	SAMN03798270	79667603	BC CENTRE FOR DISEASE CONTROL	public	fastq,sra	s3,gs	gs.US,s3.us-east-1	SRX1078393	Illumina MiSeq	AGR1400A.Q1	PAIRED	PCR	METAGENOMIC	freshwater metagenome	ILLUMINA	2015-07-01T00:00:00Z	AGR1400A.Q1	SRP059841	PRJNA287840	MIMS.me,MIGS/MIMS/MIMARKS.water	29.01.13	Canada	North America	Canada: Southwestern British Columbia	49 N 123 W	watershed biome	agricultural	fresh water	not applicable			PyNAST 1.2.2	1400A	Q1
SRR7818416	25813	activated sludge metagenome	197	197	197	SRR7818416	AMPLICON	602	51651600	PRJNA490320	SAMN10032831	31874149	UNIVERSITY OF MINNESOTA	public	sra	gs,ncbi,s3	gs.US,ncbi.public,s3.us-east-1	SRX4669906	Illumina MiSeq	3d11_S99_L001_R1_001.fastq.gz	PAIRED	PCR	METAGENOMIC	activated sludge metagenome	ILLUMINA	2019-06-01T00:00:00Z	SBR3Week11For	SRP161481	Metagenome or environmental	28.09.15	USA	North America	USA: Brainerd Wastewater Treatment Facility\, Brainerd\, Minnesota	not collected	not collected		15mL collected\, 50uL for DNA Extraction	SBR_3_Week_11_For
SRR2083887	311767	freshwater metagenome	0	194	194	SRR2083887	AMPLICON	302	111851438	SAMN03798246	78769406	BC CENTRE FOR DISEASE CONTROL	public	fastq,sra	s3,gs	gs.US,s3.us-east-1	SRX1078369	Illumina MiSeq	AGR1010A.Q1	PAIRED	PCR	METAGENOMIC	freshwater metagenome	ILLUMINA	2015-07-01T00:00:00Z	AGR1010A.Q1	SRP059841	PRJNA287840	MIMS.me,MIGS/MIMS/MIMARKS.water	29.01.13	Canada	North America	Canada: Southwestern British Columbia	49 N 123 W	watershed biome	agricultural	fresh water	not applicable			PyNAST 1.2.2	1010A	Q1
SRR2083939	297683	freshwater metagenome	0	188	188	SRR2083939	AMPLICON	302	108363338	SAMN03798298	76543425	BC CENTRE FOR DISEASE CONTROL	public	sra,fastq	s3,gs	gs.US,s3.us-east-1	SRX1078421	Illumina MiSeq	AGR1610B.Q1	PAIRED	PCR	METAGENOMIC	freshwater metagenome	ILLUMINA	2015-07-01T00:00:00Z	AGR1610B.Q1	SRP059841	PRJNA287840	MIMS.me,MIGS/MIMS/MIMARKS.water	29.01.13	Canada	North America	Canada: Southwestern British Columbia	49 N 123 W	watershed biome	agricultural	fresh water	not applicable			PyNAST 1.2.2	1610B	Q1
SRR2083943	180393	freshwater metagenome	0	186	186	SRR2083943	AMPLICON	302	64365562	SAMN03798302	45443050	BC CENTRE FOR DISEASE CONTROL	public	sra,fastq	gs,s3	s3.us-east-1,gs.US	SRX1078425	Illumina MiSeq	AGR1800A.Q1	PAIRED	PCR	METAGENOMIC	freshwater metagenome	ILLUMINA	2015-07-01T00:00:00Z	AGR1800A.Q1	SRP059841	PRJNA287840	MIMS.me,MIGS/MIMS/MIMARKS.water	29.01.13	Canada	North America	Canada: Southwestern British Columbia	49 N 123 W	watershed biome	agricultural	fresh water	not applicable			PyNAST 1.2.2	1800A	Q1
SRR2083903	262568	freshwater metagenome	0	175	175	SRR2083903	AMPLICON	302	92387236	SAMN03798262	64960060	BC CENTRE FOR DISEASE CONTROL	public	fastq,sra	s3,gs	gs.US,s3.us-east-1	SRX1078385	Illumina MiSeq	AGR1210A.Q1	PAIRED	PCR	METAGENOMIC	freshwater metagenome	ILLUMINA	2015-07-01T00:00:00Z	AGR1210A.Q1	SRP059841	PRJNA287840	MIMS.me,MIGS/MIMS/MIMARKS.water	29.01.13	Canada	North America	Canada: Southwestern British Columbia	49 N 123 W	watershed biome	agricultural	fresh water	not applicable			PyNAST 1.2.2	1210A	Q1
SRR2083935	330240	freshwater metagenome	0	174	174	SRR2083935	AMPLICON	302	126041512	SAMN03798294	89439813	BC CENTRE FOR DISEASE CONTROL	public	sra,fastq	s3,gs	gs.US,s3.us-east-1	SRX1078417	Illumina MiSeq	AGR1610A.Q1	PAIRED	PCR	METAGENOMIC	freshwater metagenome	ILLUMINA	2015-07-01T00:00:00Z	AGR1610A.Q1	SRP059841	PRJNA287840	MIMS.me,MIGS/MIMS/MIMARKS.water	29.01.13	Canada	North America	Canada: Southwestern British Columbia	49 N 123 W	watershed biome	agricultural	fresh water	not applicable			PyNAST 1.2.2	1610A	Q1
SRR2083915	236975	freshwater metagenome	0	170	170	SRR2083915	AMPLICON	302	90411552	SAMN03798274	64334434	BC CENTRE FOR DISEASE CONTROL	public	fastq,sra	s3,gs	s3.us-east-1,gs.US	SRX1078397	Illumina MiSeq	AGR1400B.Q1	PAIRED	PCR	METAGENOMIC	freshwater metagenome	ILLUMINA	2015-07-01T00:00:00Z	AGR1400B.Q1	SRP059841	PRJNA287840	MIMS.me,MIGS/MIMS/MIMARKS.water	29.01.13	Canada	North America	Canada: Southwestern British Columbia	49 N 123 W	watershed biome	agricultural	fresh water	not applicable			PyNAST 1.2.2	1400B	Q1
SRR6424124	206253	freshwater metagenome	0	0	167	SRR6424124	AMPLICON	600	143960281	PRJNA414894	SAMN08195199	70861379	UNIVERSIDADE FEDERAL DE SAO CARLOS (UFSCAR)	public	fastq,sra	s3,gs	s3.us-east-1,gs.US	SRX3516588	Illumina MiSeq	LMPB_s26A	PAIRED	PCR	METAGENOMIC	freshwater metagenome	ILLUMINA	2018-03-05T00:00:00Z	s26	SRP127556	MIMARKS.survey,MIGS/MIMS/MIMARKS.water	2015	Brazil	South America	Brazil: Amazon\, lake Janauaca	3.37256 S 60.21476 W		freshwater biome	lake	water		0-30cm			32m	2022-04-06		LJ26	30. Sept	Feb 64	33.8
SRR7818441	21415	activated sludge metagenome	164	164	164	SRR7818441	AMPLICON	602	42522270	PRJNA490320	SAMN10032835	26036353	UNIVERSITY OF MINNESOTA	public	sra	ncbi,gs,s3	gs.US,ncbi.public,s3.us-east-1	SRX4669881	Illumina MiSeq	3d13_S123_L001_R1_001.fastq.gz	PAIRED	PCR	METAGENOMIC	activated sludge metagenome	ILLUMINA	2019-06-01T00:00:00Z	SBR3Week13For	SRP161481	Metagenome or environmental	12.10.15	USA	North America	USA: Brainerd Wastewater Treatment Facility\, Brainerd\, Minnesota	not collected	not collected		15mL collected\, 50uL for DNA Extraction	SBR_3_Week_13_For
SRR7818470	10934	activated sludge metagenome	154	154	154	SRR7818470	AMPLICON	602	34763694	PRJNA490320	SAMN10032721	23036409	UNIVERSITY OF MINNESOTA	public	sra	gs,s3	gs.US,s3.us-east-1	SRX4669852	Illumina MiSeq	2d11_S21_L001_R1_001.fastq.gz	PAIRED	PCR	METAGENOMIC	activated sludge metagenome	ILLUMINA	2019-06-01T00:00:00Z	SBR2Week11For	SRP161481	Metagenome or environmental	28.09.15	USA	North America	USA: Brainerd Wastewater Treatment Facility\, Brainerd\, Minnesota	not collected	not collected		15mL collected\, 50uL for DNA Extraction	SBR_2_Week_11_For
SRR2083891	290894	freshwater metagenome	0	150	150	SRR2083891	AMPLICON	302	111029394	SAMN03798250	79214195	BC CENTRE FOR DISEASE CONTROL	public	fastq,sra	s3,gs	s3.us-east-1,gs.US	SRX1078373	Illumina MiSeq	AGR1010B.Q1	PAIRED	PCR	METAGENOMIC	freshwater metagenome	ILLUMINA	2015-07-01T00:00:00Z	AGR1010B.Q1	SRP059841	PRJNA287840	MIMS.me,MIGS/MIMS/MIMARKS.water	29.01.13	Canada	North America	Canada: Southwestern British Columbia	49 N 123 W	watershed biome	agricultural	fresh water	not applicable			PyNAST 1.2.2	1010B	Q1
SRR2083895	252941	freshwater metagenome	0	146	146	SRR2083895	AMPLICON	302	95198856	SAMN03798254	68013285	BC CENTRE FOR DISEASE CONTROL	public	sra,fastq	gs,s3	s3.us-east-1,gs.US	SRX1078377	Illumina MiSeq	AGR1200A.Q1	PAIRED	PCR	METAGENOMIC	freshwater metagenome	ILLUMINA	2015-07-01T00:00:00Z	AGR1200A.Q1	SRP059841	PRJNA287840	MIMS.me,MIGS/MIMS/MIMARKS.water	29.01.13	Canada	North America	Canada: Southwestern British Columbia	49 N 123 W	watershed biome	agricultural	fresh water	not applicable			PyNAST 1.2.2	1200A	Q1
SRR6424170	174512	freshwater metagenome	0	0	145	SRR6424170	AMPLICON	600	123319234	PRJNA414894	SAMN08195174	61299167	UNIVERSIDADE FEDERAL DE SAO CARLOS (UFSCAR)	public	sra,fastq	s3,gs	gs.US,s3.us-east-1	SRX3516542	Illumina MiSeq	LMPB_s01A	PAIRED	PCR	METAGENOMIC	freshwater metagenome	ILLUMINA	2018-03-05T00:00:00Z	s01	SRP127556	MIMARKS.survey,MIGS/MIMS/MIMARKS.water	2015	Brazil	South America	Brazil: Amazon\, lake Janauaca	3.49497 S 60.26282 W		freshwater biome	lake	water		0-30cm			32m	Jun 39		LJ1	30. Sept	Apr 32	23. Sept
SRR2962925	37255	freshwater metagenome	142	142	142	SRR2962925	AMPLICON	501	19556688	SAMN04299326	11637967	UNIVERSITY OF MICHIGAN	public	fastq,sra	gs,s3	gs.US,s3.us-east-1	SRX1453843	Illumina MiSeq	BSTH23um	PAIRED	PCR	METAGENOMIC	freshwater metagenome	ILLUMINA	2015-12-05T00:00:00Z	BSTH23um	SRP066777	PRJNA304344	MIGS/MIMS/MIMARKS.water,MIMS.me	05.08.13	USA	North America	USA: Michigan\, Barry County\, Bassett Lake	42.6650 N 85.4850 W	Freshwater	Lake	Water	8 m
SRR8290262	9810	human gut metagenome	0	138	138	SRR8290262	AMPLICON	577	24933262	PRJNA508819	SAMN10531394	17018150	ZHEJIANG UNIVERSITY	public	fastq,sra	gs,s3	gs.US,s3.us-east-1	SRX5104918	Illumina MiSeq	PAIRED	PCR	METAGENOMIC	human gut metagenome	ILLUMINA	2018-12-07T00:00:00Z	GC-PRC	SRP172818	01.04.14	China	Asia	China: Hangzhou	tum029.fq	MIMS.me,MIGS/MIMS/MIMARKS.human-gut	30.3 N 120.2 E	GASTRIC tissues			Homo sapiens
ERR1942642	218345	freshwater metagenome	0	137	137	ERR1942642	OTHER	PRJEB20502	SAMEA103983890	34569581	UNIVERSITY OF CALIFORNIA SAN DIEGO MICROBIOME INIT	public	sra,fastq	s3,ena,gs	gs.US,s3.us-east-1,ena	ERX2003175	Illumina MiSeq	SINGLE	PCR	METAGENOMIC	freshwater metagenome	ILLUMINA	2017-06-01T00:00:00Z	SAMEA103983890	qiita_sid_10780:10780.MCC116	ERP022659	10780.MCC116	31.05.17	16.11.18	University of California San Diego Microbiome Initiative	2017-05-31T17:02:00Z	2017-04-20T00:06:06Z	public	366	86159703	Australia	Oceania		UCSDMI	31.05.17	20.04.17	SAMEA103983890	qiita_sid_10780:10780.MCC116
SRR2083879	294240	freshwater metagenome	0	131	131	SRR2083879	AMPLICON	302	109969374	SAMN03798238	78198502	BC CENTRE FOR DISEASE CONTROL	public	sra,fastq	gs,s3	s3.us-east-1,gs.US	SRX1078361	Illumina MiSeq	AGR1000A.Q1	PAIRED	PCR	METAGENOMIC	freshwater metagenome	ILLUMINA	2015-07-01T00:00:00Z	AGR1000A.Q1	SRP059841	PRJNA287840	MIMS.me,MIGS/MIMS/MIMARKS.water	29.01.13	Canada	North America	Canada: Southwestern British Columbia	49 N 123 W	watershed biome	agricultural	fresh water	not applicable			PyNAST 1.2.2	1000A	Q1
SRR2083875	295498	freshwater metagenome	0	130	130	SRR2083875	AMPLICON	302	111912140	SAMN03798234	79604772	BC CENTRE FOR DISEASE CONTROL	public	sra,fastq	s3,gs	s3.us-east-1,gs.US	SRX1078357	Illumina MiSeq	AGR0810B.Q1	PAIRED	PCR	METAGENOMIC	freshwater metagenome	ILLUMINA	2015-07-01T00:00:00Z	AGR0810B.Q1	SRP059841	PRJNA287840	MIMS.me,MIGS/MIMS/MIMARKS.water	29.01.13	Canada	North America	Canada: Southwestern British Columbia	49 N 123 W	watershed biome	agricultural	fresh water	not applicable			PyNAST 1.2.2	0810B	Q1
SRR7818479	19370	activated sludge metagenome	130	130	130	SRR7818479	AMPLICON	602	43885198	PRJNA490320	SAMN10032691	27306350	UNIVERSITY OF MINNESOTA	public	sra	gs,s3	gs.US,s3.us-east-1	SRX4669843	Illumina MiSeq	1d13_S50_L001_R1_001.fastq.gz	PAIRED	PCR	METAGENOMIC	activated sludge metagenome	ILLUMINA	2019-06-01T00:00:00Z	SBR1Week13For	SRP161481	Metagenome or environmental	12.10.15	USA	North America	USA: Brainerd Wastewater Treatment Facility\, Brainerd\, Minnesota	not collected	not collected		15mL collected\, 50uL for DNA Extraction	SBR_1_Week_13_For
SRR6424117	114579	freshwater metagenome	0	129	129	SRR6424117	AMPLICON	600	76593201	PRJNA414894	SAMN08195234	37619809	UNIVERSIDADE FEDERAL DE SAO CARLOS (UFSCAR)	public	sra,fastq	gs,s3	gs.US,s3.us-east-1	SRX3516595	Illumina MiSeq	LMPB_s60A	PAIRED	PCR	METAGENOMIC	freshwater metagenome	ILLUMINA	2018-03-05T00:00:00Z	s60	SRP127556	MIMARKS.survey,MIGS/MIMS/MIMARKS.water	2016	Brazil	South America	Brazil: Amazon\, lake Janauaca	3.49497 S 60.26282 W		freshwater biome	lake	water		0-30cm			32m			LJ61
SRR1618370	10147	freshwater metagenome	0	0	127	SRR1618370	AMPLICON	SAMN03104934	14615189	UNIVERSITY LAVAL	public	sff,sra	gs,s3	gs.US,s3.us-east-1	SRX737899	454 GS FLX Titanium	SINGLE	PCR	METAGENOMIC	freshwater metagenome	LS454	2015-06-01T00:00:00Z	Mar_16_ResDwR	SRP049116	506	6723043	PRJNA263673	Mar_16_ResDwR	16.03.11	Sweden	Europe	MIMS.me,MIGS/MIMS/MIMARKS.water	Sweden:Uppsala		59.83 N 17.21 E		3 m
SRR2045858	1013639	biofilm metagenome	0	124	124	SRR2045858	WGA	601	741768046	SAMN03742499	422110628	UCLA-NL	public	fastq,sra	gs,s3	s3.us-east-1,gs.US	SRX1044282	Illumina MiSeq		PAIRED	PCR	METAGENOMIC	biofilm metagenome	ILLUMINA	2016-05-29T00:00:00Z	B10_L001_R1_001	SRP058877	PRJNA285376	Metagenome or environmental	2014	China	Asia	China	31.2827 N 121.5066 E					Wastewater Treatment Reactor					WWTP
SRR7818532	19745	activated sludge metagenome	123	123	123	SRR7818532	AMPLICON	602	41391112	PRJNA490320	SAMN10032747	25298253	UNIVERSITY OF MINNESOTA	public	sra	gs,s3	s3.us-east-1,gs.US	SRX4669790	Illumina MiSeq	2d23_S70_L001_R1_001.fastq.gz	PAIRED	PCR	METAGENOMIC	activated sludge metagenome	ILLUMINA	2019-06-01T00:00:00Z	SBR2Week23For	SRP161481	Metagenome or environmental	21.12.15	USA	North America	USA: Brainerd Wastewater Treatment Facility\, Brainerd\, Minnesota	not collected	not collected		15mL collected\, 50uL for DNA Extraction	SBR_2_Week_23_For
SRR7818494	29488	activated sludge metagenome	117	117	117	SRR7818494	AMPLICON	602	70105308	PRJNA490320	SAMN10032853	42846784	UNIVERSITY OF MINNESOTA	public	sra	gs,s3,ncbi	s3.us-east-1,gs.US,ncbi.public	SRX4669828	Illumina MiSeq	3d22_S136_L001_R1_001.fastq.gz	PAIRED	PCR	METAGENOMIC	activated sludge metagenome	ILLUMINA	2019-06-01T00:00:00Z	SBR3Week22For	SRP161481	Metagenome or environmental	14.12.15	USA	North America	USA: Brainerd Wastewater Treatment Facility\, Brainerd\, Minnesota	not collected	not collected		15mL collected\, 50uL for DNA Extraction	SBR_3_Week_22_For
ERR1147136	39343	metagenome	0	0	114	ERR1147136	AMPLICON	PRJEB8879	SAMEA3309472	11704096	CNRS AND UNIVERSITY OF RENNES 1	public	sra,fastq	ena,gs,s3	gs.US,ena,s3.us-east-1	ERX1225938	454 GS FLX Titanium	SINGLE	RT-PCR	METATRANSCRIPTOMIC	metagenome	LS454	2016-01-01T00:00:00Z	SAMEA3309472	P-R1_S1_Micro-Eau	ERP009920	unspecified	31.12.15	16.11.18	CNRS and university of Rennes 1	2015-12-31T17:01:15Z	2016-10-21T09:44:02Z	public			France	Europe	31.10.12	CNRS and university of Rennes 1	31.12.15	21.10.16	SAMEA3309472	P-R1_S1_Micro-Eau	Micro-Eau	France	metagenome	pyrosequencing	subterrestrial habitat	underground water
SRR2083927	301959	freshwater metagenome	0	112	112	SRR2083927	AMPLICON	302	109057032	SAMN03798286	77268537	BC CENTRE FOR DISEASE CONTROL	public	sra,fastq	gs,s3	gs.US,s3.us-east-1	SRX1078409	Illumina MiSeq	AGR1600A.Q1	PAIRED	PCR	METAGENOMIC	freshwater metagenome	ILLUMINA	2015-07-01T00:00:00Z	AGR1600A.Q1	SRP059841	PRJNA287840	MIMS.me,MIGS/MIMS/MIMARKS.water	29.01.13	Canada	North America	Canada: Southwestern British Columbia	49 N 123 W	watershed biome	agricultural	fresh water	not applicable			PyNAST 1.2.2	1600A	Q1
ERR1942740	263760	freshwater metagenome	110	110	110	ERR1942740	OTHER	PRJEB20502	SAMEA103983988	41992359	UNIVERSITY OF CALIFORNIA SAN DIEGO MICROBIOME INIT	public	fastq,sra	s3,gs,ena	s3.us-east-1,gs.US,ena	ERX2003273	Illumina MiSeq	SINGLE	PCR	METAGENOMIC	freshwater metagenome	ILLUMINA	2017-06-01T00:00:00Z	SAMEA103983988	qiita_sid_10780:10780.MCC156	ERP022659	10780.MCC156	31.05.17	16.11.18	University of California San Diego Microbiome Initiative	2017-05-31T17:02:00Z	2017-04-20T00:06:10Z	public	366	104223543	Australia	Oceania		UCSDMI	31.05.17	20.04.17	SAMEA103983988	qiita_sid_10780:10780.MCC156
ERR1942643	581479	estuary metagenome	108	108	108	ERR1942643	OTHER	PRJEB20502	SAMEA103983891	91950477	UNIVERSITY OF CALIFORNIA SAN DIEGO MICROBIOME INIT	public	fastq,sra	gs,s3,ena	s3.us-east-1,ena,gs.US	ERX2003176	Illumina MiSeq	SINGLE	PCR	METAGENOMIC	estuary metagenome	ILLUMINA	2017-06-01T00:00:00Z	SAMEA103983891	qiita_sid_10780:10780.MCC117	ERP022659	10780.MCC117	31.05.17	16.11.18	University of California San Diego Microbiome Initiative	2017-05-31T17:02:00Z	2017-04-20T00:06:06Z	public	365	229170990	Australia	Oceania		UCSDMI	31.05.17	20.04.17	SAMEA103983891	qiita_sid_10780:10780.MCC117
SRR6432734	476883	marine metagenome	0	0	97	SRR6432734	AMPLICON	302	163394382	PRJNA393056	SAMN07339962	110172004	UNIVERSIDAD DE CONCEPCION, CHILE	public	sra,fastq	s3,gs	gs.US,s3.us-east-1	SRX3524388	Illumina MiSeq	4D_80m_NBP512_3um	PAIRED	PCR	METAGENOMIC	marine metagenome	ILLUMINA	2017-12-31T00:00:00Z	OMZ_16S_iTag_seqs_(DNA)_4D_80m_NBP512_3um	SRP112624	Metagenome or environmental	16.07.13	uncalculated	uncalculated	Pacific Ocean	20.5260 S 70.7120 W	Sea water		Microorganisms from 4-6L of seawater were filtered through 20 and 3um size filters							Niskin bottle		Filtration and sequencing of biological material through Illumina MiSeq	4D_80m_NBP512_3um
SRR6828953	102556	aquatic metagenome	0	0	97	SRR6828953	AMPLICON	489	56527705	PRJNA438037	SAMN08689202	32840595	CHINA UNIVERSITY OF GEOSCIENCES (WUHAN)	public	sra,fastq	gs,s3	s3.us-east-1,gs.US	SRX3785189	Illumina HiSeq 2500	D113	PAIRED	PCR	GENOMIC	aquatic metagenome	ILLUMINA	2018-03-13T00:00:00Z	D113	SRP135250	Metagenome or environmental	2016-06-01	China	Asia	China:Jianhan Plain	30.51 N 113.23 E	groundwater												D113
SRR7818408	29322	activated sludge metagenome	95	95	95	SRR7818408	AMPLICON	602	64789046	PRJNA490320	SAMN10032945	39467961	UNIVERSITY OF MINNESOTA	public	sra	s3,gs,ncbi	ncbi.public,s3.us-east-1,gs.US	SRX4669914	Illumina MiSeq	4d22_S63_L001_R1_001.fastq.gz	PAIRED	PCR	METAGENOMIC	activated sludge metagenome	ILLUMINA	2019-06-01T00:00:00Z	SBR4Week22For	SRP161481	Metagenome or environmental	14.12.15	USA	North America	USA: Brainerd Wastewater Treatment Facility\, Brainerd\, Minnesota	not collected	not collected		15mL collected\, 50uL for DNA Extraction	SBR_4_Week_22_For
SRR7818475	19601	activated sludge metagenome	95	95	95	SRR7818475	AMPLICON	602	43847874	PRJNA490320	SAMN10032935	26998768	UNIVERSITY OF MINNESOTA	public	sra	gs,s3	s3.us-east-1,gs.US	SRX4669847	Illumina MiSeq	3d9_S169_L001_R1_001.fastq.gz	PAIRED	PCR	METAGENOMIC	activated sludge metagenome	ILLUMINA	2019-06-01T00:00:00Z	SBR3Week9For	SRP161481	Metagenome or environmental	14.09.15	USA	North America	USA: Brainerd Wastewater Treatment Facility\, Brainerd\, Minnesota	not collected	not collected		15mL collected\, 50uL for DNA Extraction	SBR_3_Week_9_For
SRR2041011	175003	aquatic metagenome	0	0	93	SRR2041011	AMPLICON	500	116669000	SAMN03731541	73436539	UC DAVIS	public	fastq,sra	gs,s3	s3.us-east-1,gs.US	SRX1039297	Illumina MiSeq	20.WaterCoralPond2.3	PAIRED	PCR	METAGENOMIC	aquatic metagenome	ILLUMINA	2015-06-02T00:00:00Z	20.WaterCoralPond2.3	SRP058753	PRJNA284506	Metagenome or environmental	30.12.12	USA	North America	USA:CA\, Davis	38.5539 N 121.7381 W					water	missing				not applicable	missing	missing	missing	missing	missing
SRR5661020	330049	aquatic metagenome	0	0	93	SRR5661020	AMPLICON	602	248282860	PRJNA388981	SAMN07191707	152224583	TIANJIN UNIVERSITY	public	fastq,sra	s3,gs	s3.us-east-1,gs.US	SRX2886591	Illumina MiSeq	SSFJMS0101	PAIRED	PCR	METAGENOMIC	aquatic metagenome	ILLUMINA	2018-06-05T00:00:00Z	SSFJMS01	SRP108701	Metagenome or environmental	17.10.16	China	Asia	China: Tianjin	38 N 117 E	in the urban river sediment
SRR5173752	41357	freshwater metagenome	90	90	90	SRR5173752	AMPLICON	500	22100500	PRJNA360847	SAMN06215880	14063198	OKLAHOMA STATE UNIVERSITY	public	fastq,contigs,sra	s3,gs,ncbi	ncbi.public,gs.US,s3.us-east-1	SRX2486646	Illumina MiSeq	Tree_Bot_PA_Sept	PAIRED	PCR	METAGENOMIC	freshwater metagenome	ILLUMINA	2017-01-18T00:00:00Z	Tree_Bot_PA_Sept	SRP096639	MIMS.me,MIGS/MIMS/MIMARKS.water	2015-09-01	USA	North America	USA: Oklahoma	36.565 N 94.917 W		Freshwater	35 M	Lake	water
SRR2083919	289103	freshwater metagenome	0	89	89	SRR2083919	AMPLICON	302	105355720	SAMN03798278	74636919	BC CENTRE FOR DISEASE CONTROL	public	fastq,sra	s3,gs	gs.US,s3.us-east-1	SRX1078401	Illumina MiSeq	AGR1410A.Q1	PAIRED	PCR	METAGENOMIC	freshwater metagenome	ILLUMINA	2015-07-01T00:00:00Z	AGR1410A.Q1	SRP059841	PRJNA287840	MIMS.me,MIGS/MIMS/MIMARKS.water	29.01.13	Canada	North America	Canada: Southwestern British Columbia	49 N 123 W	watershed biome	agricultural	fresh water	not applicable			PyNAST 1.2.2	1410A	Q1
SRR7818452	21373	activated sludge metagenome	87	87	87	SRR7818452	AMPLICON	602	45022376	PRJNA490320	SAMN10032731	27870112	UNIVERSITY OF MINNESOTA	public	sra	gs,s3	gs.US,s3.us-east-1	SRX4669870	Illumina MiSeq	2d16_S81_L001_R1_001.fastq.gz	PAIRED	PCR	METAGENOMIC	activated sludge metagenome	ILLUMINA	2019-06-01T00:00:00Z	SBR2Week16For	SRP161481	Metagenome or environmental	02.11.15	USA	North America	USA: Brainerd Wastewater Treatment Facility\, Brainerd\, Minnesota	not collected	not collected		15mL collected\, 50uL for DNA Extraction	SBR_2_Week_16_For
SRR7818426	17594	activated sludge metagenome	86	86	86	SRR7818426	AMPLICON	602	44399908	PRJNA490320	SAMN10032745	27811869	UNIVERSITY OF MINNESOTA	public	sra	gs,s3	gs.US,s3.us-east-1	SRX4669896	Illumina MiSeq	2d22_S58_L001_R1_001.fastq.gz	PAIRED	PCR	METAGENOMIC	activated sludge metagenome	ILLUMINA	2019-06-01T00:00:00Z	SBR2Week22For	SRP161481	Metagenome or environmental	14.12.15	USA	North America	USA: Brainerd Wastewater Treatment Facility\, Brainerd\, Minnesota	not collected	not collected		15mL collected\, 50uL for DNA Extraction	SBR_2_Week_22_For
SRR7818478	27927	activated sludge metagenome	85	85	85	SRR7818478	AMPLICON	602	60255986	PRJNA490320	SAMN10032941	37113465	UNIVERSITY OF MINNESOTA	public	sra	gs,s3	s3.us-east-1,gs.US	SRX4669844	Illumina MiSeq	4d20_S39_L001_R1_001.fastq.gz	PAIRED	PCR	METAGENOMIC	activated sludge metagenome	ILLUMINA	2019-06-01T00:00:00Z	SBR4Week20For	SRP161481	Metagenome or environmental	30.11.15	USA	North America	USA: Brainerd Wastewater Treatment Facility\, Brainerd\, Minnesota	not collected	not collected		15mL collected\, 50uL for DNA Extraction	SBR_4_Week_20_For
SRR7818565	23617	activated sludge metagenome	85	85	85	SRR7818565	AMPLICON	602	45981964	PRJNA490320	SAMN10032693	28094947	UNIVERSITY OF MINNESOTA	public	sra	s3,gs	s3.us-east-1,gs.US	SRX4669757	Illumina MiSeq	1d14_S62_L001_R1_001.fastq.gz	PAIRED	PCR	METAGENOMIC	activated sludge metagenome	ILLUMINA	2019-06-01T00:00:00Z	SBR1Week14For	SRP161481	Metagenome or environmental	19.10.15	USA	North America	USA: Brainerd Wastewater Treatment Facility\, Brainerd\, Minnesota	not collected	not collected		15mL collected\, 50uL for DNA Extraction	SBR_1_Week_14_For
ERR1447420	243428	metagenome	84	84	84	ERR1447420	AMPLICON	PRJEB14325	SAMEA4028381	48928105	WDRC KAUST	public	sra,fastq	s3,gs,ena	gs.US,ena,s3.us-east-1	ERX1517796	Illumina MiSeq	SINGLE	PCR	OTHER	metagenome	ILLUMINA	2017-12-02T00:00:00Z	SAMEA4028381	S4a2-1_B1	ERP015961	unspecified	01.12.17	16.11.18	WDRC KAUST	2017-12-01T17:02:39Z	2016-10-21T09:44:26Z	public	283	79295495	Nepal	Asia	15.05.14	WDRC KAUST	01.12.17	21.10.16	SAMEA4028381	S4a2-1_B1	Nepal water	Nepal	metagenome	Illumina_MiSeq	source tap	water
SRR7818496	19769	activated sludge metagenome	84	84	84	SRR7818496	AMPLICON	602	46098150	PRJNA490320	SAMN10032849	28846254	UNIVERSITY OF MINNESOTA	public	sra	gs,s3,ncbi	s3.us-east-1,gs.US,ncbi.public	SRX4669826	Illumina MiSeq	3d20_S112_L001_R1_001.fastq.gz	PAIRED	PCR	METAGENOMIC	activated sludge metagenome	ILLUMINA	2019-06-01T00:00:00Z	SBR3Week20For	SRP161481	Metagenome or environmental	30.11.15	USA	North America	USA: Brainerd Wastewater Treatment Facility\, Brainerd\, Minnesota	not collected	not collected		15mL collected\, 50uL for DNA Extraction	SBR_3_Week_20_For
SRR2041009	167780	aquatic metagenome	0	0	82	SRR2041009	AMPLICON	500	111964500	SAMN03731539	68952892	UC DAVIS	public	sra,fastq	s3,gs	gs.US,s3.us-east-1	SRX1039295	Illumina MiSeq	20.WaterCoralPond2.1	PAIRED	PCR	METAGENOMIC	aquatic metagenome	ILLUMINA	2015-06-02T00:00:00Z	20.WaterCoralPond2.1	SRP058753	PRJNA284506	Metagenome or environmental	30.12.12	USA	North America	USA:CA\, Davis	38.5539 N 121.7381 W					water	missing				not applicable	missing	missing	missing	missing	missing
SRR7136617	16734	freshwater metagenome	0	82	82	SRR7136617	AMPLICON	272	5110464	PRJNA453972	SAMN08994916	1555846	IMPDRIVETT'S SHARED SUBMISSIONS	public	fastq,sra	gs,s3	s3.us-east-1,gs.US	SRX4057517	Illumina MiSeq	WEL16	PAIRED	PCR	GENOMIC	freshwater metagenome	ILLUMINA	2018-05-09T00:00:00Z	WEL16	SRP145037	MIMARKS.survey,MIGS/MIMS/MIMARKS.miscellaneous	29.12.13	United Kingdom	Europe	United Kingdom: England	50.9454 N 3.2104 W					woodland	waterhole	water
SRR5173729	55544	freshwater metagenome	78	78	78	SRR5173729	AMPLICON	500	30802500	PRJNA360847	SAMN06215859	17049313	OKLAHOMA STATE UNIVERSITY	public	sra,fastq,contigs	ncbi,s3,gs	s3.us-east-1,ncbi.public,gs.US	SRX2486667	Illumina MiSeq	PDam_Mid_FL_Sept	PAIRED	PCR	METAGENOMIC	freshwater metagenome	ILLUMINA	2017-01-18T00:00:00Z	PDam_Mid_FL_Sept	SRP096639	MIMS.me,MIGS/MIMS/MIMARKS.water	2015-09-01	USA	North America	USA: Oklahoma	36.489 N 95.047 W		Freshwater	18 M	Lake	water
SRR7818491	23346	activated sludge metagenome	78	78	78	SRR7818491	AMPLICON	602	56371882	PRJNA490320	SAMN10032931	35276428	UNIVERSITY OF MINNESOTA	public	sra	gs,s3,ncbi	ncbi.public,s3.us-east-1,gs.US	SRX4669831	Illumina MiSeq	3d7_S145_L001_R1_001.fastq.gz	PAIRED	PCR	METAGENOMIC	activated sludge metagenome	ILLUMINA	2019-06-01T00:00:00Z	SBR3Week7For	SRP161481	Metagenome or environmental	31.08.15	USA	North America	USA: Brainerd Wastewater Treatment Facility\, Brainerd\, Minnesota	not collected	not collected		15mL collected\, 50uL for DNA Extraction	SBR_3_Week_7_For
SRR7818415	8994	activated sludge metagenome	76	76	76	SRR7818415	AMPLICON	602	32602514	PRJNA490320	SAMN10032829	21523235	UNIVERSITY OF MINNESOTA	public	sra	ncbi,s3,gs	gs.US,s3.us-east-1,ncbi.public	SRX4669907	Illumina MiSeq	3d10_S181_L001_R1_001.fastq.gz	PAIRED	PCR	METAGENOMIC	activated sludge metagenome	ILLUMINA	2019-06-01T00:00:00Z	SBR3Week10For	SRP161481	Metagenome or environmental	21.09.15	USA	North America	USA: Brainerd Wastewater Treatment Facility\, Brainerd\, Minnesota	not collected	not collected		15mL collected\, 50uL for DNA Extraction	SBR_3_Week_10_For
SRR7818543	17051	activated sludge metagenome	76	76	76	SRR7818543	AMPLICON	602	39195618	PRJNA490320	SAMN10032947	24240608	UNIVERSITY OF MINNESOTA	public	sra	gs,s3	s3.us-east-1,gs.US	SRX4669779	Illumina MiSeq	4d23_S75_L001_R1_001.fastq.gz	PAIRED	PCR	METAGENOMIC	activated sludge metagenome	ILLUMINA	2019-06-01T00:00:00Z	SBR4Week23For	SRP161481	Metagenome or environmental	21.12.15	USA	North America	USA: Brainerd Wastewater Treatment Facility\, Brainerd\, Minnesota	not collected	not collected		15mL collected\, 50uL for DNA Extraction	SBR_4_Week_23_For
SRR7818440	21941	activated sludge metagenome	74	74	74	SRR7818440	AMPLICON	602	48081740	PRJNA490320	SAMN10032837	29814337	UNIVERSITY OF MINNESOTA	public	sra	s3,ncbi,gs	s3.us-east-1,ncbi.public,gs.US	SRX4669882	Illumina MiSeq	3d14_S135_L001_R1_001.fastq.gz	PAIRED	PCR	METAGENOMIC	activated sludge metagenome	ILLUMINA	2019-06-01T00:00:00Z	SBR3Week14For	SRP161481	Metagenome or environmental	19.10.15	USA	North America	USA: Brainerd Wastewater Treatment Facility\, Brainerd\, Minnesota	not collected	not collected		15mL collected\, 50uL for DNA Extraction	SBR_3_Week_14_For
SRR7818468	24868	activated sludge metagenome	74	74	74	SRR7818468	AMPLICON	602	49595168	PRJNA490320	SAMN10032717	30490968	UNIVERSITY OF MINNESOTA	public	sra	gs,s3	gs.US,s3.us-east-1	SRX4669854	Illumina MiSeq	1d9_S2_L001_R1_001.fastq.gz	PAIRED	PCR	METAGENOMIC	activated sludge metagenome	ILLUMINA	2019-06-01T00:00:00Z	SBR1Week9For	SRP161481	Metagenome or environmental	14.09.15	USA	North America	USA: Brainerd Wastewater Treatment Facility\, Brainerd\, Minnesota	not collected	not collected		15mL collected\, 50uL for DNA Extraction	SBR_1_Week_9_For
SRR7818413	27420	activated sludge metagenome	70	70	70	SRR7818413	AMPLICON	602	54853638	PRJNA490320	SAMN10032753	34087797	UNIVERSITY OF MINNESOTA	public	sra	gs,s3,ncbi	ncbi.public,gs.US,s3.us-east-1	SRX4669909	Illumina MiSeq	2d26_S11_L001_R1_001.fastq.gz	PAIRED	PCR	METAGENOMIC	activated sludge metagenome	ILLUMINA	2019-06-01T00:00:00Z	SBR2Week26For	SRP161481	Metagenome or environmental	11.01.16	USA	North America	USA: Brainerd Wastewater Treatment Facility\, Brainerd\, Minnesota	not collected	not collected		15mL collected\, 50uL for DNA Extraction	SBR_2_Week_26_For
SRR7818472	24109	activated sludge metagenome	70	70	70	SRR7818472	AMPLICON	602	60352306	PRJNA490320	SAMN10032943	37642748	UNIVERSITY OF MINNESOTA	public	sra	gs,s3	gs.US,s3.us-east-1	SRX4669850	Illumina MiSeq	4d21_S51_L001_R1_001.fastq.gz	PAIRED	PCR	METAGENOMIC	activated sludge metagenome	ILLUMINA	2019-06-01T00:00:00Z	SBR4Week21For	SRP161481	Metagenome or environmental	07.12.15	USA	North America	USA: Brainerd Wastewater Treatment Facility\, Brainerd\, Minnesota	not collected	not collected		15mL collected\, 50uL for DNA Extraction	SBR_4_Week_21_For
SRR7818495	22474	activated sludge metagenome	69	69	69	SRR7818495	AMPLICON	602	45717686	PRJNA490320	SAMN10032851	27762712	UNIVERSITY OF MINNESOTA	public	sra	s3,gs,ncbi	ncbi.public,s3.us-east-1,gs.US	SRX4669827	Illumina MiSeq	3d21_S124_L001_R1_001.fastq.gz	PAIRED	PCR	METAGENOMIC	activated sludge metagenome	ILLUMINA	2019-06-01T00:00:00Z	SBR3Week21For	SRP161481	Metagenome or environmental	07.12.15	USA	North America	USA: Brainerd Wastewater Treatment Facility\, Brainerd\, Minnesota	not collected	not collected		15mL collected\, 50uL for DNA Extraction	SBR_3_Week_21_For
SRR2162786	45006	sediment metagenome	0	0	68	SRR2162786	AMPLICON	602	30236052	SAMN03988805	15437953	SHANDONG UNIVERSITY	public	fastq,sra	gs,s3	gs.US,s3.us-east-1	SRX1149376	Illumina MiSeq		SINGLE	PCR	METAGENOMIC	sediment metagenome	ILLUMINA	2015-08-13T00:00:00Z	sediment microbial communities from Lemnaminor constructed wetlands, Jinan, China - L-T	SRP062398	PRJNA292818	MIMS.me,MIGS/MIMS/MIMARKS.sediment	2014-05-01	China	Asia	China: Jinan	36.15 N 117.05 E	deciduous woodland	wetland	soil	5 cm
SRR2962923	30309	freshwater metagenome	67	67	67	SRR2962923	AMPLICON	501	16062434	SAMN04299324	9722272	UNIVERSITY OF MICHIGAN	public	sra,fastq	s3,gs	s3.us-east-1,gs.US	SRX1453841	Illumina MiSeq	BSTH13um	PAIRED	PCR	METAGENOMIC	freshwater metagenome	ILLUMINA	2015-12-05T00:00:00Z	BSTH13um	SRP066777	PRJNA304344	MIMS.me,MIGS/MIMS/MIMARKS.water	05.08.13	USA	North America	USA: Michigan\, Barry County\, Bassett Lake	42.6650 N 85.4850 W	Freshwater	Lake	Water	8 m
SRR1618431	15489	freshwater metagenome	0	0	65	SRR1618431	AMPLICON	SAMN03104985	20550897	UNIVERSITY LAVAL	public	sra,sff	s3,gs	gs.US,s3.us-east-1	SRX737960	454 GS FLX Titanium	SINGLE	PCR	METAGENOMIC	freshwater metagenome	LS454	2015-06-01T00:00:00Z	Aug_25_ResDwS	SRP049116	502	9538235	PRJNA263673	Aug_25_ResDwS	25.08.11	Sweden	Europe	MIMS.me,MIGS/MIMS/MIMARKS.water	Sweden:Uppsala		59.97 N 17.15 E		9 m
SRR7818451	15481	activated sludge metagenome	65	65	65	SRR7818451	AMPLICON	602	35025564	PRJNA490320	SAMN10032733	22257645	UNIVERSITY OF MINNESOTA	public	sra	s3,gs	s3.us-east-1,gs.US	SRX4669871	Illumina MiSeq	2d17_S93_L001_R1_001.fastq.gz	PAIRED	PCR	METAGENOMIC	activated sludge metagenome	ILLUMINA	2019-06-01T00:00:00Z	SBR2Week17For	SRP161481	Metagenome or environmental	09.11.15	USA	North America	USA: Brainerd Wastewater Treatment Facility\, Brainerd\, Minnesota	not collected	not collected		15mL collected\, 50uL for DNA Extraction	SBR_2_Week_17_For
SRR7818453	22368	activated sludge metagenome	65	65	65	SRR7818453	AMPLICON	602	44811676	PRJNA490320	SAMN10032729	27419674	UNIVERSITY OF MINNESOTA	public	sra	gs,s3	gs.US,s3.us-east-1	SRX4669869	Illumina MiSeq	2d15_S69_L001_R1_001.fastq.gz	PAIRED	PCR	METAGENOMIC	activated sludge metagenome	ILLUMINA	2019-06-01T00:00:00Z	SBR2Week15For	SRP161481	Metagenome or environmental	26.10.15	USA	North America	USA: Brainerd Wastewater Treatment Facility\, Brainerd\, Minnesota	not collected	not collected		15mL collected\, 50uL for DNA Extraction	SBR_2_Week_15_For
SRR2547419	3846059	beach sand metagenome	0	0	64	SRR2547419	AMPLICON	302	2067678938	SAMN03765401	1282548820	UNIVERSITY OF MINNESOTA	public	fastq,sra	gs,s3	s3.us-east-1,gs.US	SRX1300172	Illumina HiSeq 2500		PAIRED	PCR	METAGENOMIC	beach sand metagenome	ILLUMINA	2016-02-11T00:00:00Z	Sandy Beach	SRP064396	PRJNA238837	MIMS.me,MIGS/MIMS/MIMARKS.soil	01.10.13	USA	North America	USA: Honolulu\, HI	21.29 N 157.67 W	marine	beach	sand	10-30 cm
SRR1822669	39931	microbial mat metagenome	0	0	60	SRR1822669	miRNA-Seq	502	23898958	SAMN03382425	15056133	CALIFORNIA INSTITUTE OF TECHNOLOGY	public	sra,fastq	s3,gs	s3.us-east-1,gs.US	SRX894224	Illumina MiSeq		PAIRED	PCR	METAGENOMIC	microbial mat metagenome	ILLUMINA	2015-09-01T00:00:00Z	8042 orange mat	SRP055725	PRJNA276917	Metagenome or environmental	12.10.13	USA	North America	USA: SW Mounds\, Santa Monica Basin; offshore California	33.64 N 118.80 W					cold seep microbial mat	8042					microaerophilic	slurp on board DSV Jason		flash frozen in LN
SRR3467594	453056	freshwater metagenome	0	60	60	SRR3467594	AMPLICON	502	316463812	PRJNA319378	SAMN04915547	203953265	UNIVERSITY OF MINNESOTA	public	fastq,sra	s3,gs	gs.US,s3.us-east-1	SRX1737169	Illumina HiSeq 2500	Brisbane 06	PAIRED	PCR	METAGENOMIC	freshwater metagenome	ILLUMINA	2016-05-04T00:00:00Z	Brisbane	SRP074203	Metagenome or environmental	not applicable	Australia	Oceania	Australia: Brisbane\, Queensland	not collected	rainwater tank
SRR7890102	55210	aquatic metagenome	0	57	57	SRR7890102	AMPLICON	467	34507839	PRJNA491504	SAMN10097246	20871399	UNIVERSITY OF WISCONSIN - MILWAUKEE	public	sra,fastq	s3,gs,ncbi	s3.us-east-1,gs.US,ncbi.public	SRX4727609	Illumina MiSeq	BC35A	PAIRED	size fractionation	GENOMIC	aquatic metagenome	ILLUMINA	2019-05-31T00:00:00Z	BC35A	SRP162354	Metagenome or environmental	14.01.16	USA	North America	USA: Minneapolis\, Urban Farm Project	not applicable	aquaponics_system							BC35A
SRR3176895	4158981	hydrocarbon metagenome	56	56	56	SRR3176895	AMPLICON	254	1215684025	PRJNA311960	SAMN04490991	639728563	VIRGINIA TECH	public	unknown_contigs,sra,fastq	s3,gs,ncbi	gs.US,s3.us-east-1,ncbi.public	SRX1591248	Illumina MiSeq	Pooled sample of Illumina 16S rRNA gene amplicon sequences from water and substrate from coal combustion (fly ash) contaminated and reference sites used in Hughey et al. AEM 2016	PAIRED	PCR	METAGENOMIC	hydrocarbon metagenome	ILLUMINA	2016-02-23T00:00:00Z	water and substrate from coal combustion (fly ash) contaminated and reference sites	SRP070506	Metagenome or environmental	2014-06-01	USA	North America	USA: South Carolina	33.19625 N 81.73808329 W	water and substrate from coal combustion waste (fly ash) contaminated and reference sites
SRR7818466	20198	activated sludge metagenome	53	53	53	SRR7818466	AMPLICON	602	39921028	PRJNA490320	SAMN10032723	24541042	UNIVERSITY OF MINNESOTA	public	sra	gs,s3	gs.US,s3.us-east-1	SRX4669856	Illumina MiSeq	2d12_S33_L001_R1_001.fastq.gz	PAIRED	PCR	METAGENOMIC	activated sludge metagenome	ILLUMINA	2019-06-01T00:00:00Z	SBR2Week12For	SRP161481	Metagenome or environmental	05.10.15	USA	North America	USA: Brainerd Wastewater Treatment Facility\, Brainerd\, Minnesota	not collected	not collected		15mL collected\, 50uL for DNA Extraction	SBR_2_Week_12_For
SRR7818511	31278	activated sludge metagenome	53	53	53	SRR7818511	AMPLICON	602	65875656	PRJNA490320	SAMN10032699	40579583	UNIVERSITY OF MINNESOTA	public	sra	gs,s3	s3.us-east-1,gs.US	SRX4669811	Illumina MiSeq	1d17_S3_L001_R1_001.fastq.gz	PAIRED	PCR	METAGENOMIC	activated sludge metagenome	ILLUMINA	2019-06-01T00:00:00Z	SBR1Week17For	SRP161481	Metagenome or environmental	09.11.15	USA	North America	USA: Brainerd Wastewater Treatment Facility\, Brainerd\, Minnesota	not collected	not collected		15mL collected\, 50uL for DNA Extraction	SBR_1_Week_17_For
SRR7818521	30542	activated sludge metagenome	53	53	53	SRR7818521	AMPLICON	602	57249598	PRJNA490320	SAMN10032857	34364078	UNIVERSITY OF MINNESOTA	public	sra	ncbi,gs,s3	s3.us-east-1,gs.US,ncbi.public	SRX4669801	Illumina MiSeq	3d24_S159_L001_R1_001.fastq.gz	PAIRED	PCR	METAGENOMIC	activated sludge metagenome	ILLUMINA	2019-06-01T00:00:00Z	SBR3Week24For	SRP161481	Metagenome or environmental	28.12.15	USA	North America	USA: Brainerd Wastewater Treatment Facility\, Brainerd\, Minnesota	not collected	not collected		15mL collected\, 50uL for DNA Extraction	SBR_3_Week_24_For
SRR8475305	147638	freshwater metagenome	53	53	53	SRR8475305	AMPLICON	598	163815223	PRJNA516525	SAMN10790787	96710232	MOTHUR	public	fastq,sra	ncbi,s3,gs	s3.us-east-1,ncbi.public,gs.US	SRX5280797	Illumina MiSeq	PAIRED	PCR	METAGENOMIC	freshwater metagenome	ILLUMINA	2019-01-23T00:00:00Z	Lovo3_7_9m_Bac_27F_338R	SRP181284	2015-09-01	Finland	Europe	Finland: Hameenlinna (Lammi)\, Lake Lovojarvi	L3-53_R1.fastq.gz.Lovo3_7_9m_Bac_27F_338R	MIMARKS.survey,MIGS/MIMS/MIMARKS.water	61.07688 N 25.03779 E					water	07. Sept	freshwater	lake	Lovo3_7_9m_Bac_27F_338R	Lovo3_7_9m_Bac_27F_338R	freshwater metagenome	PCR using primers 27F_AGAGTTTGATCMTGGCTCAG and 338R_TGCTGCCTCCCGTAGGAGT . Amplicon sequencing via paired-end sequencing in Illumina MiSeq.
SRR2083999	287465	freshwater metagenome	0	52	52	SRR2083999	AMPLICON	302	102212504	SAMN03798358	71763818	BC CENTRE FOR DISEASE CONTROL	public	fastq,sra	gs,s3	s3.us-east-1,gs.US	SRX1078481	Illumina MiSeq	URB1200A.Q1	PAIRED	PCR	METAGENOMIC	freshwater metagenome	ILLUMINA	2015-07-01T00:00:00Z	URB1200A.Q1	SRP059841	PRJNA287840	MIMS.me,MIGS/MIMS/MIMARKS.water	29.01.13	Canada	North America	Canada: Southwestern British Columbia	49 N 123 W	watershed biome	urban	fresh water	not applicable			PyNAST 1.2.2	1200A	Q1
SRR7818480	22402	activated sludge metagenome	52	52	52	SRR7818480	AMPLICON	602	48447756	PRJNA490320	SAMN10032933	29802820	UNIVERSITY OF MINNESOTA	public	sra	gs,s3	s3.us-east-1,gs.US	SRX4669842	Illumina MiSeq	3d8_S157_L001_R1_001.fastq.gz	PAIRED	PCR	METAGENOMIC	activated sludge metagenome	ILLUMINA	2019-06-01T00:00:00Z	SBR3Week8For	SRP161481	Metagenome or environmental	07.09.15	USA	North America	USA: Brainerd Wastewater Treatment Facility\, Brainerd\, Minnesota	not collected	not collected		15mL collected\, 50uL for DNA Extraction	SBR_3_Week_8_For
SRR1302148	1406	marine sediment metagenome	0	0	49	SRR1302148	AMPLICON	SAMN02800527	492447	UNIVERSITY OF DELAWARE	public	sra,fastq	s3,gs	s3.us-east-1,gs.US	SRX554988	454 GS FLX Titanium	SINGLE	PCR	METAGENOMIC	marine sediment metagenome	LS454	2014-06-02T00:00:00Z	06_W1D2	SRP042362	475	807575	PRJNA248733		22.06.13	USA	North America	MIMARKS.survey,MIGS/MIMS/MIMARKS.water	USA:Delaware\,Cape Henlopen		38.78548 N 75.10442 W		2.48 m					0.22 ¬µm filtration
SRR8301571	75811	activated sludge metagenome	0	0	49	SRR8301571	AMPLICON	502	60995008	PRJNA509305	SAMN10577674	37436279	THE UNIVERSITY OF OKLAHOMA	public	fastq,sra	s3,gs	gs.US,s3.us-east-1	SRX5116275	Illumina MiSeq	PAIRED	PCR	METAGENOMIC	activated sludge metagenome	ILLUMINA	2018-12-12T00:00:00Z	CNSZ3AC	SRP173033	16.07.14	China	Asia	China	CNSZ3ACG16S	Metagenome or environmental	22.5357 N 114.0977 E	Activated sludge from wastewater treatment plant	3AC	CNSZ3
SRR1924243	28419	bioreactor metagenome	0	0	48	SRR1924243	AMPLICON	602	23775990	SAMN03434926	12128348	CHINESE ACADEMY OF SCIENCES	public	fastq,sra	s3,gs	gs.US,s3.us-east-1	SRX964141	Illumina MiSeq		PAIRED	PCR	METAGENOMIC	bioreactor metagenome	ILLUMINA	2016-03-23T00:00:00Z	AAs1-1	SRP056410	PRJNA278910	Metagenome or environmental	25.08.14	China	Asia	China: Beijing	39.92 N 116.46 E					AAs1-parallel-1
SRR3112927	176865	aquatic metagenome	0	48	48	SRR3112927	WCS	457	126622371	PRJNA309092	SAMN04422721	32559692	MONASH UNIVERSITY	public	fastq,sra	gs,s3	s3.us-east-1,gs.US	SRX1541100	Illumina MiSeq	ETP2ndary190115S31	PAIRED	PCR	METAGENOMIC	aquatic metagenome	ILLUMINA	2016-06-01T00:00:00Z	ETP2ndary190115S31	SRP068762	Metagenome or environmental	14.08.14	Australia	Oceania	Australia: Eastern Treatment Plant	not collected	sewage							ETP2ndary190115S31	QIIME
SRR7818442	28050	activated sludge metagenome	48	48	48	SRR7818442	AMPLICON	602	55396642	PRJNA490320	SAMN10032841	33833995	UNIVERSITY OF MINNESOTA	public	sra	gs,ncbi,s3	s3.us-east-1,ncbi.public,gs.US	SRX4669880	Illumina MiSeq	3d16_S158_L001_R1_001.fastq.gz	PAIRED	PCR	METAGENOMIC	activated sludge metagenome	ILLUMINA	2019-06-01T00:00:00Z	SBR3Week16For	SRP161481	Metagenome or environmental	02.11.15	USA	North America	USA: Brainerd Wastewater Treatment Facility\, Brainerd\, Minnesota	not collected	not collected		15mL collected\, 50uL for DNA Extraction	SBR_3_Week_16_For
SRR7818445	17151	activated sludge metagenome	48	48	48	SRR7818445	AMPLICON	602	40194336	PRJNA490320	SAMN10032843	25382383	UNIVERSITY OF MINNESOTA	public	sra	ncbi,s3,gs	s3.us-east-1,gs.US,ncbi.public	SRX4669877	Illumina MiSeq	3d17_S170_L001_R1_001.fastq.gz	PAIRED	PCR	METAGENOMIC	activated sludge metagenome	ILLUMINA	2019-06-01T00:00:00Z	SBR3Week17For	SRP161481	Metagenome or environmental	09.11.15	USA	North America	USA: Brainerd Wastewater Treatment Facility\, Brainerd\, Minnesota	not collected	not collected		15mL collected\, 50uL for DNA Extraction	SBR_3_Week_17_For
SRR7818471	19281	activated sludge metagenome	48	48	48	SRR7818471	AMPLICON	602	39692870	PRJNA490320	SAMN10032719	24707880	UNIVERSITY OF MINNESOTA	public	sra	s3,gs	s3.us-east-1,gs.US	SRX4669851	Illumina MiSeq	2d10_S9_L001_R1_001.fastq.gz	PAIRED	PCR	METAGENOMIC	activated sludge metagenome	ILLUMINA	2019-06-01T00:00:00Z	SBR2Week10For	SRP161481	Metagenome or environmental	21.09.15	USA	North America	USA: Brainerd Wastewater Treatment Facility\, Brainerd\, Minnesota	not collected	not collected		15mL collected\, 50uL for DNA Extraction	SBR_2_Week_10_For
SRR830590	42905	aquatic metagenome	0	48	48	SRR830590	AMPLICON	502	36558511	PRJNA197243	SAMN02046321	85363083	ULB	public	sff,sra	s3,gs	s3.us-east-1,gs.US	SRX268393	454 GS FLX+	SINGLE	PCR	METAGENOMIC	aquatic metagenome	LS454	2015-01-30T00:00:00Z	GiFb12_RNA	SRP021176	2012-02-01	Rwanda	Africa	Rwanda: Gisenyi\, Lake Kivu	GiFb12_RNA											Lake Kivu- Gisenyi-February 2012 -RNA
SRR2083931	350186	freshwater metagenome	0	46	46	SRR2083931	AMPLICON	302	128215006	SAMN03798290	90662159	BC CENTRE FOR DISEASE CONTROL	public	sra,fastq	gs,s3	s3.us-east-1,gs.US	SRX1078413	Illumina MiSeq	AGR1600B.Q1	PAIRED	PCR	METAGENOMIC	freshwater metagenome	ILLUMINA	2015-07-01T00:00:00Z	AGR1600B.Q1	SRP059841	PRJNA287840	MIMS.me,MIGS/MIMS/MIMARKS.water	29.01.13	Canada	North America	Canada: Southwestern British Columbia	49 N 123 W	watershed biome	agricultural	fresh water	not applicable			PyNAST 1.2.2	1600B	Q1
DRR072491	68886	sludge metagenome	44	44	44	DRR072491	AMPLICON	PRJDB5190	SAMD00064043	39650410	UIUC	public	contigs,sra	ncbi,gs,s3	gs.US,s3.us-east-1,ncbi.public	DRX066429	Illumina MiSeq	PAIRED	PCR	METAGENOMIC	sludge metagenome	ILLUMINA	2017-01-01T00:00:00Z	SAMD00064043	JPTR5	DRP003399								600	53686200	Japan	Asia	25.05.15						Anaerobic digester microbiome in municipal wastewater treatment plants
SRR7818427	16507	activated sludge metagenome	44	44	44	SRR7818427	AMPLICON	602	38668868	PRJNA490320	SAMN10032743	23986586	UNIVERSITY OF MINNESOTA	public	sra	s3,gs	s3.us-east-1,gs.US	SRX4669895	Illumina MiSeq	2d21_S46_L001_R1_001.fastq.gz	PAIRED	PCR	METAGENOMIC	activated sludge metagenome	ILLUMINA	2019-06-01T00:00:00Z	SBR2Week21For	SRP161481	Metagenome or environmental	07.12.15	USA	North America	USA: Brainerd Wastewater Treatment Facility\, Brainerd\, Minnesota	not collected	not collected		15mL collected\, 50uL for DNA Extraction	SBR_2_Week_21_For
ERR894665	14200	Musa AAB Group	0	19	41	ERR894665	AMPLICON	SAMEA3401896	3810257	TUGRAZ	public	sra,fastq	gs,ena,s3	gs.US,ena,s3.us-east-1	ERX974068	Illumina MiSeq	SINGLE	PCR	METAGENOMIC	Musa AAB Group	ILLUMINA	2015-06-12T00:00:00Z	SAMEA3401896	ERP010526	291	7804860	PRJEB9422	unspecified	2012-11-01	Uganda	Africa			Bananas_Uganda_GMOs							metagenome		11.06.15	11.06.15	16.11.18	21.10.16	Rhizosphere	expressing pflp gene	Soil
SRR7818509	17253	activated sludge metagenome	41	41	41	SRR7818509	AMPLICON	602	37045876	PRJNA490320	SAMN10032695	22788638	UNIVERSITY OF MINNESOTA	public	sra	s3,gs	gs.US,s3.us-east-1	SRX4669813	Illumina MiSeq	1d15_S74_L001_R1_001.fastq.gz	PAIRED	PCR	METAGENOMIC	activated sludge metagenome	ILLUMINA	2019-06-01T00:00:00Z	SBR1Week15For	SRP161481	Metagenome or environmental	26.10.15	USA	North America	USA: Brainerd Wastewater Treatment Facility\, Brainerd\, Minnesota	not collected	not collected		15mL collected\, 50uL for DNA Extraction	SBR_1_Week_15_For
ERR1447421	204660	metagenome	40	40	40	ERR1447421	AMPLICON	PRJEB14325	SAMEA4028382	43895417	WDRC KAUST	public	sra,fastq	ena,gs,s3	s3.us-east-1,ena,gs.US	ERX1517797	Illumina MiSeq	SINGLE	PCR	OTHER	metagenome	ILLUMINA	2017-12-02T00:00:00Z	SAMEA4028382	S4a3-1_B1	ERP015961	unspecified	01.12.17	16.11.18	WDRC KAUST	2017-12-01T17:02:39Z	2016-10-21T09:44:26Z	public	282	69664124	Nepal	Asia	15.05.14	WDRC KAUST	01.12.17	21.10.16	SAMEA4028382	S4a3-1_B1	Nepal water	Nepal	metagenome	Illumina_MiSeq	source tap	water
ERR1851097	288632	activated sludge metagenome	40	40	40	ERR1851097	AMPLICON	PRJEB19518	SAMEA95578168	192612413	CENTER FOR MICROBIAL COMMUNITIES, AALBORG UNIVERSI	public	unknown_contigs,sra,fastq	ncbi,gs,ena,s3	ena,s3.us-east-1,gs.US,ncbi.public	ERX1913075	Illumina MiSeq	PAIRED	PCR	GENOMIC	activated sludge metagenome	ILLUMINA	2017-03-21T00:00:00Z	SAMEA95578168	ERS1565552	ERP021563	unspecified	20.03.17	16.11.18	Center for Microbial Communities\, Aalborg University	2017-03-20T17:01:24Z	2017-02-20T20:45:41Z	public	602	303465792	Denmark	Europe	28.10.13						MiDAS	Denmark	metagenome	Illumina MiSeq	Wastewater treatment plant	Wastewater activated sludge
ERR712997	288657	wastewater metagenome	40	40	40	ERR712997	AMPLICON	PRJEB8105	SAMEA3182170	192612413	AALBORG UNIVERSITY	public	sra,fastq	gs,ena,s3	ena,s3.us-east-1,gs.US	ERX656919	Illumina MiSeq	PAIRED	PCR	METAGENOMIC	wastewater metagenome	ILLUMINA	2015-03-06T00:00:00Z	SAMEA3182170	16S-AMP-1164	ERP009143	LIB-MIDAS-103-A-1	05.03.15	16.11.18	AALBORG UNIVERSITY	2015-03-05T17:03:37Z	2018-03-09T12:35:01Z	public	602	303465792	Denmark	Europe	28.10.13	AALBORG UNIVERSITY	05.03.15	09.03.18	SAMEA3182170	16S-AMP-1164	MiDAS-DK	Denmark	mimarks-survey	Illumina MiSeq	wastewater treatment plant	activated sludge
SRR7818421	6844	activated sludge metagenome	39	39	39	SRR7818421	AMPLICON	602	41972042	PRJNA490320	SAMN10032833	29097865	UNIVERSITY OF MINNESOTA	public	sra	gs,ncbi,s3	s3.us-east-1,gs.US,ncbi.public	SRX4669901	Illumina MiSeq	3d12_S111_L001_R1_001.fastq.gz	PAIRED	PCR	METAGENOMIC	activated sludge metagenome	ILLUMINA	2019-06-01T00:00:00Z	SBR3Week12For	SRP161481	Metagenome or environmental	05.10.15	USA	North America	USA: Brainerd Wastewater Treatment Facility\, Brainerd\, Minnesota	not collected	not collected		15mL collected\, 50uL for DNA Extraction	SBR_3_Week_12_For
SRR7818431	10340	activated sludge metagenome	39	39	39	SRR7818431	AMPLICON	602	32101650	PRJNA490320	SAMN10032737	21217658	UNIVERSITY OF MINNESOTA	public	sra	gs,s3	gs.US,s3.us-east-1	SRX4669891	Illumina MiSeq	2d19_S22_L001_R1_001.fastq.gz	PAIRED	PCR	METAGENOMIC	activated sludge metagenome	ILLUMINA	2019-06-01T00:00:00Z	SBR2Week19For	SRP161481	Metagenome or environmental	23.11.15	USA	North America	USA: Brainerd Wastewater Treatment Facility\, Brainerd\, Minnesota	not collected	not collected		15mL collected\, 50uL for DNA Extraction	SBR_2_Week_19_For
SRR7818520	25048	activated sludge metagenome	39	39	39	SRR7818520	AMPLICON	602	56318906	PRJNA490320	SAMN10032855	34602484	UNIVERSITY OF MINNESOTA	public	sra	s3,gs,ncbi	s3.us-east-1,ncbi.public,gs.US	SRX4669802	Illumina MiSeq	3d23_S147_L001_R1_001.fastq.gz	PAIRED	PCR	METAGENOMIC	activated sludge metagenome	ILLUMINA	2019-06-01T00:00:00Z	SBR3Week23For	SRP161481	Metagenome or environmental	21.12.15	USA	North America	USA: Brainerd Wastewater Treatment Facility\, Brainerd\, Minnesota	not collected	not collected		15mL collected\, 50uL for DNA Extraction	SBR_3_Week_23_For
SRR8498970	115488	sludge metagenome	0	35	35	SRR8498970	AMPLICON	602	247035516	PRJNA517373	SAMN10829617	162264605	EWHA WOMANS UNIVERSITY	public	sra	ncbi,gs,s3	gs.US,ncbi.public,s3.us-east-1	SRX5302976	Illumina MiSeq	PAIRED	PCR	METATRANSCRIPTOMIC	sludge metagenome	ILLUMINA	2019-01-28T00:00:00Z	EET-BD2-2	SRP182733	08.03.18	South Korea	Asia	South Korea: Yangpyeong	EET-BD2-2_f	Metagenome or environmental	34.435880 N 127.530953 E				Bacteria
DRR072448	69907	sludge metagenome	0	34	34	DRR072448	AMPLICON	PRJDB5190	SAMD00064000	42092663	UIUC	public	sra,contigs	gs,ncbi,s3	ncbi.public,gs.US,s3.us-east-1	DRX066386	Illumina MiSeq	PAIRED	PCR	METAGENOMIC	sludge metagenome	ILLUMINA	2017-01-01T00:00:00Z	SAMD00064000	JPHG4	DRP003399								600	57072000	Japan	Asia	25.05.15						Anaerobic digester microbiome in municipal wastewater treatment plants
ERR1447422	257197	metagenome	34	34	34	ERR1447422	AMPLICON	PRJEB14325	SAMEA4028383	58807181	WDRC KAUST	public	sra,fastq	s3,gs,ena	s3.us-east-1,gs.US,ena	ERX1517798	Illumina MiSeq	SINGLE	PCR	OTHER	metagenome	ILLUMINA	2017-12-02T00:00:00Z	SAMEA4028383	S4a4-1_B1	ERP015961	unspecified	01.12.17	16.11.18	WDRC KAUST	2017-12-01T17:02:39Z	2016-10-21T09:44:26Z	public	282	94361237	Nepal	Asia	15.05.14	WDRC KAUST	01.12.17	21.10.16	SAMEA4028383	S4a4-1_B1	Nepal water	Nepal	metagenome	Illumina_MiSeq	source tap	water
DRR072422	121150	sludge metagenome	0	0	33	DRR072422	AMPLICON	PRJDB5190	SAMD00063974	64629641	UIUC	public	contigs,sra	s3,gs,ncbi	gs.US,s3.us-east-1,ncbi.public	DRX066360	Illumina MiSeq	PAIRED	PCR	METAGENOMIC	sludge metagenome	ILLUMINA	2017-01-01T00:00:00Z	SAMD00063974	HKST6	DRP003399								600	88075200	China	Asia	06.03.15						Anaerobic digester microbiome in municipal wastewater treatment plants
ERR1147144	17687	metagenome	0	33	33	ERR1147144	AMPLICON	PRJEB8879	SAMEA3309468	6266684	CNRS AND UNIVERSITY OF RENNES 1	public	fastq,sra	gs,s3,ena	s3.us-east-1,gs.US,ena	ERX1225946	454 GS FLX Titanium	SINGLE	RT-PCR	METATRANSCRIPTOMIC	metagenome	LS454	2016-01-01T00:00:00Z	SAMEA3309468	B-R_S3_Micro-Eau	ERP009920	unspecified	31.12.15	16.11.18	CNRS and university of Rennes 1	2015-12-31T17:01:15Z	2016-10-21T09:44:01Z	public			France	Europe	31.10.12	CNRS and university of Rennes 1	31.12.15	21.10.16	SAMEA3309468	B-R_S3_Micro-Eau	Micro-Eau	France	metagenome	pyrosequencing	subterrestrial habitat	underground water
SRR5856779	25807	sludge metagenome	0	0	33	SRR5856779	AMPLICON	502	17613674	PRJNA395301	SAMN07375126	9769789	CHINESE ACADEMY OF SCIENCES	public	sra,fastq	gs,s3	s3.us-east-1,gs.US	SRX3025701	Illumina MiSeq	W7_1_6	PAIRED	PCR	METAGENOMIC	sludge metagenome	ILLUMINA	2018-07-21T00:00:00Z	W7_1_6	SRP113280	Metagenome or environmental	08.05.15	China	Asia	China:Beijing	not collected	sludge sample				not applicable			26
SRR6037378	31290	activated sludge metagenome	0	0	33	SRR6037378	AMPLICON	602	24219664	PRJNA407259	SAMN07644452	14833647	PEKING UNIVERSITY	public	sra,fastq	s3,gs	gs.US,s3.us-east-1	SRX3185742	Illumina MiSeq	W2	PAIRED	PCR	OTHER	activated sludge metagenome	ILLUMINA	2017-12-31T00:00:00Z	W2	SRP117643	Metagenome or environmental	24.12.16	uncalculated	uncalculated	missing	missing	missing				missing			2
SRR2083932	157831	freshwater metagenome	0	32	32	SRR2083932	AMPLICON	302	52682692	SAMN03798291	32326394	BC CENTRE FOR DISEASE CONTROL	public	fastq,sra	gs,s3	gs.US,s3.us-east-1	SRX1078414	Illumina MiSeq	AGR1600B.Q2	PAIRED	PCR	METAGENOMIC	freshwater metagenome	ILLUMINA	2015-07-01T00:00:00Z	AGR1600B.Q2	SRP059841	PRJNA287840	MIMS.me,MIGS/MIMS/MIMARKS.water	30.04.13	Canada	North America	Canada: Southwestern British Columbia	49 N 123 W	watershed biome	agricultural	fresh water	not applicable			PyNAST 1.2.2	1600B	Q2
SRR6429282	22416	freshwater metagenome	0	0	32	SRR6429282	AMPLICON	502	13493760	PRJNA427223	SAMN08225636	7981498	EPA	public	fastq,sra	s3,gs	s3.us-east-1,gs.US	SRX3521201	Illumina HiSeq 2500	585	PAIRED	PCR	METAGENOMIC	freshwater metagenome	ILLUMINA	2017-12-29T00:00:00Z	Bac-J-Lu-Oil-F1-R1_S1_L001_R1_001.fastq	SRP127716	Metagenome or environmental	2015-05-01	USA	North America	USA:Ohio	39.0367 N 84.1381 W	water sample from the Lake Harsha				Bacteria
ERR713092	257328	wastewater metagenome	31	31	31	ERR713092	AMPLICON	SAMEA3182265	138998765	AALBORG UNIVERSITY	public	fastq,sra	gs,ena,s3	ena,gs.US,s3.us-east-1	ERX657014	Illumina MiSeq	PAIRED	PCR	METAGENOMIC	wastewater metagenome	ILLUMINA	2015-03-06T00:00:00Z	SAMEA3182265	ERP009143	602	229452300	PRJEB8105	LIB-MIDAS-332-A-1	19.08.07	Denmark	Europe			MiDAS-DK							mimarks-survey		05.03.15	05.03.15	16.11.18	09.03.18	wastewater treatment plant	wastewater treatment plant	activated sludge
SRR5660915	308163	aquatic metagenome	0	0	31	SRR5660915	AMPLICON	567	242696902	PRJNA388981	SAMN07191707	141744621	TIANJIN UNIVERSITY	public	fastq,sra	gs,s3	gs.US,s3.us-east-1	SRX2886591	Illumina MiSeq	SSFJMS0101	PAIRED	PCR	METAGENOMIC	aquatic metagenome	ILLUMINA	2018-06-05T00:00:00Z	SSFJMS01	SRP108701	Metagenome or environmental	17.10.16	China	Asia	China: Tianjin	38 N 117 E	in the urban river sediment
SRR7818519	20462	activated sludge metagenome	31	31	31	SRR7818519	AMPLICON	602	52641890	PRJNA490320	SAMN10032859	32660156	UNIVERSITY OF MINNESOTA	public	sra	gs,s3,ncbi	s3.us-east-1,gs.US,ncbi.public	SRX4669803	Illumina MiSeq	3d25_S171_L001_R1_001.fastq.gz	PAIRED	PCR	METAGENOMIC	activated sludge metagenome	ILLUMINA	2019-06-01T00:00:00Z	SBR3Week25For	SRP161481	Metagenome or environmental	04.01.16	USA	North America	USA: Brainerd Wastewater Treatment Facility\, Brainerd\, Minnesota	not collected	not collected		15mL collected\, 50uL for DNA Extraction	SBR_3_Week_25_For
SRR5856736	23771	sludge metagenome	0	0	30	SRR5856736	AMPLICON	502	18447496	PRJNA395301	SAMN07375121	10279172	CHINESE ACADEMY OF SCIENCES	public	sra,fastq	s3,gs	s3.us-east-1,gs.US	SRX3025744	Illumina MiSeq	W7_1_1	PAIRED	PCR	METAGENOMIC	sludge metagenome	ILLUMINA	2018-07-21T00:00:00Z	W7_1_1	SRP113280	Metagenome or environmental	08.05.15	China	Asia	China:Beijing	not collected	sludge sample				not applicable			21
SRR7818469	16439	activated sludge metagenome	30	30	30	SRR7818469	AMPLICON	602	42130970	PRJNA490320	SAMN10032715	27074637	UNIVERSITY OF MINNESOTA	public	sra	gs,s3	gs.US,s3.us-east-1	SRX4669853	Illumina MiSeq	1d8_S85_L001_R1_001.fastq.gz	PAIRED	PCR	METAGENOMIC	activated sludge metagenome	ILLUMINA	2019-06-01T00:00:00Z	SBR1Week8For	SRP161481	Metagenome or environmental	07.09.15	USA	North America	USA: Brainerd Wastewater Treatment Facility\, Brainerd\, Minnesota	not collected	not collected		15mL collected\, 50uL for DNA Extraction	SBR_1_Week_8_For
SRR8475304	167295	freshwater metagenome	30	30	30	SRR8475304	AMPLICON	598	185146444	PRJNA516525	SAMN10790790	109287534	MOTHUR	public	fastq,sra	s3,ncbi,gs	ncbi.public,s3.us-east-1,gs.US	SRX5280798	Illumina MiSeq	PAIRED	PCR	METAGENOMIC	freshwater metagenome	ILLUMINA	2019-01-23T00:00:00Z	Lovo1_5_9m_Bac_27F_338R	SRP181284	2015-09-01	Finland	Europe	Finland: Hameenlinna (Lammi)\, Lake Lovojarvi	L1-53_R1.fastq.gz.Lovo1_5_9m_Bac_27F_338R	MIMARKS.survey,MIGS/MIMS/MIMARKS.water	61.07688 N 25.03779 E					water	05. Sept	freshwater	lake	Lovo1_5_9m_Bac_27F_338R	Lovo1_5_9m_Bac_27F_338R	freshwater metagenome	PCR using primers 27F_AGAGTTTGATCMTGGCTCAG and 338R_TGCTGCCTCCCGTAGGAGT . Amplicon sequencing via paired-end sequencing in Illumina MiSeq.
SRR5173721	37935	freshwater metagenome	0	29	29	SRR5173721	AMPLICON	500	19707000	PRJNA360847	SAMN06215848	12399780	OKLAHOMA STATE UNIVERSITY	public	fastq,contigs,sra	ncbi,s3,gs	s3.us-east-1,gs.US,ncbi.public	SRX2486678	Illumina MiSeq	Dream_Bot_PA_June	PAIRED	PCR	METAGENOMIC	freshwater metagenome	ILLUMINA	2017-01-18T00:00:00Z	Dream_Bot_PA_June	SRP096639	MIMS.me,MIGS/MIMS/MIMARKS.water	2015-06-01	USA	North America	USA: Oklahoma	36.509 N 94.955 W		Freshwater	35 M	Lake	water
ERR1447419	221398	metagenome	0	28	28	ERR1447419	AMPLICON	PRJEB14325	SAMEA4028380	46037376	WDRC KAUST	public	sra,fastq	s3,gs,ena	gs.US,s3.us-east-1,ena	ERX1517795	Illumina MiSeq	SINGLE	PCR	OTHER	metagenome	ILLUMINA	2017-12-02T00:00:00Z	SAMEA4028380	S4a1-1_B1	ERP015961	unspecified	01.12.17	16.11.18	WDRC KAUST	2017-12-01T17:02:39Z	2016-10-21T09:44:26Z	public	282	73937951	Nepal	Asia	15.05.14	WDRC KAUST	01.12.17	21.10.16	SAMEA4028380	S4a1-1_B1	Nepal water	Nepal	metagenome	Illumina_MiSeq	source tap	water
SRR1924242	27426	bioreactor metagenome	0	0	28	SRR1924242	AMPLICON	602	21973000	SAMN03434925	11255830	CHINESE ACADEMY OF SCIENCES	public	fastq,sra	s3,gs	gs.US,s3.us-east-1	SRX964140	Illumina MiSeq		PAIRED	PCR	METAGENOMIC	bioreactor metagenome	ILLUMINA	2016-03-23T00:00:00Z	CAs0-3	SRP056410	PRJNA278910	Metagenome or environmental	25.08.14	China	Asia	China: Beijing	39.92 N 116.46 E					CAs0-parallel-3
SRR7818510	10049	activated sludge metagenome	28	28	28	SRR7818510	AMPLICON	602	29698466	PRJNA490320	SAMN10032697	19499576	UNIVERSITY OF MINNESOTA	public	sra	s3,gs	s3.us-east-1,gs.US	SRX4669812	Illumina MiSeq	1d16_S86_L001_R1_001.fastq.gz	PAIRED	PCR	METAGENOMIC	activated sludge metagenome	ILLUMINA	2019-06-01T00:00:00Z	SBR1Week16For	SRP161481	Metagenome or environmental	02.11.15	USA	North America	USA: Brainerd Wastewater Treatment Facility\, Brainerd\, Minnesota	not collected	not collected		15mL collected\, 50uL for DNA Extraction	SBR_1_Week_16_For
SRR8301458	44009	activated sludge metagenome	0	0	28	SRR8301458	AMPLICON	502	24874602	PRJNA509305	SAMN10578258	12181788	THE UNIVERSITY OF OKLAHOMA	public	sra,fastq	gs,s3	gs.US,s3.us-east-1	SRX5115794	Illumina MiSeq	PAIRED	PCR	METAGENOMIC	activated sludge metagenome	ILLUMINA	2018-12-12T00:00:00Z	USOK01B	SRP173033	30.06.14	USA	North America	USA	USOK01BG16S	Metagenome or environmental	35.4251 N 97.4854 W	Activated sludge from wastewater treatment plant	01B	USOK01
SRR8535685	45926	activated sludge metagenome	28	28	28	SRR8535685	AMPLICON	416	23676641	PRJNA521048	SAMN10867876	15430400	TSINGHUA UNIVERSITY	public	sra,fastq	ncbi,gs,s3	gs.US,ncbi.public,s3.us-east-1	SRX5338148	Illumina MiSeq	SINGLE	PCR	OTHER	activated sludge metagenome	ILLUMINA	2019-02-06T00:00:00Z	ano-bio-2	SRP183850	11.11.17	China	Asia	China: Xi'an	Ano-bio-2	Metagenome or environmental	34.21 N 108.59 E	activated sludge
SRR7818449	15912	activated sludge metagenome	27	27	27	SRR7818449	AMPLICON	602	39617620	PRJNA490320	SAMN10032751	24947269	UNIVERSITY OF MINNESOTA	public	sra	ncbi,gs,s3	ncbi.public,gs.US,s3.us-east-1	SRX4669873	Illumina MiSeq	2d25_S94_L001_R1_001.fastq.gz	PAIRED	PCR	METAGENOMIC	activated sludge metagenome	ILLUMINA	2019-06-01T00:00:00Z	SBR2Week25For	SRP161481	Metagenome or environmental	04.01.16	USA	North America	USA: Brainerd Wastewater Treatment Facility\, Brainerd\, Minnesota	not collected	not collected		15mL collected\, 50uL for DNA Extraction	SBR_2_Week_25_For
SRR8064850	322717	Aeromonas sp. NS2-C1	0	0	27	SRR8064850	AMPLICON	500	178849500	PRJNA496555	SAMN10245854	97015264	SHENZHEN UNIVERSITY	public	sra,fastq	gs,s3	s3.us-east-1,gs.US	SRX4893207	Illumina HiSeq 2500	PAIRED	PCR	METAGENOMIC	Aeromonas sp. NS2-C1	ILLUMINA	2018-10-16T00:00:00Z	DMP04427_L1_NS2-C1	SRP165892	26.08.16	China	Asia	China:shenzhen	DMP04427_L1_NS2-C1	MIGS.ba,MIGS/MIMS/MIMARKS.wastewater	not applicable					water		sludge	wastewater treatment plant
SRR5115436	46018	biofilm metagenome	0	0	26	SRR5115436	AMPLICON	502	23965480	PRJNA357665	SAMN06142800	12753696	SUBMITTING ORGANIZATION	public	sra,fastq,contigs	gs,s3,ncbi	gs.US,ncbi.public,s3.us-east-1	SRX2430806	Illumina MiSeq	W3(515-907)	PAIRED	PCR	METAGENOMIC	biofilm metagenome	ILLUMINA	2017-12-13T00:00:00Z	W3(515-907)	SRP095226	Metagenome or environmental	2015-06-01	uncalculated	uncalculated	missing	missing	biofilm									3
SRR8301376	53664	activated sludge metagenome	0	26	26	SRR8301376	AMPLICON	502	32937224	PRJNA509305	SAMN10577822	19114848	THE UNIVERSITY OF OKLAHOMA	public	fastq,sra	gs,s3	s3.us-east-1,gs.US	SRX5115876	Illumina MiSeq	PAIRED	PCR	METAGENOMIC	activated sludge metagenome	ILLUMINA	2018-12-12T00:00:00Z	LUSF1C	SRP173033	09.03.15	Luxembourg	Europe	Luxembourg	LUSF1CG16S	Metagenome or environmental	49.6113 N 6.1289 E	Activated sludge from wastewater treatment plant	1C	LUSF1
SRR8301485	44403	activated sludge metagenome	0	25	25	SRR8301485	AMPLICON	502	27936802	PRJNA509305	SAMN10577738	15946325	THE UNIVERSITY OF OKLAHOMA	public	fastq,sra	s3,gs	gs.US,s3.us-east-1	SRX5115767	Illumina MiSeq	PAIRED	PCR	METAGENOMIC	activated sludge metagenome	ILLUMINA	2018-12-12T00:00:00Z	JPSD1C	SRP173033	30.11.14	Japan	Asia	Japan	JPSD1CG16S	Metagenome or environmental	38.2645 N 140.8697 E	Activated sludge from wastewater treatment plant	1C	JPSD2
SRR2083936	150330	freshwater metagenome	0	24	24	SRR2083936	AMPLICON	302	51515160	SAMN03798295	31735584	BC CENTRE FOR DISEASE CONTROL	public	sra,fastq	gs,s3	s3.us-east-1,gs.US	SRX1078418	Illumina MiSeq	AGR1610A.Q2	PAIRED	PCR	METAGENOMIC	freshwater metagenome	ILLUMINA	2015-07-01T00:00:00Z	AGR1610A.Q2	SRP059841	PRJNA287840	MIMS.me,MIGS/MIMS/MIMARKS.water	30.04.13	Canada	North America	Canada: Southwestern British Columbia	49 N 123 W	watershed biome	agricultural	fresh water	not applicable			PyNAST 1.2.2	1610A	Q2
SRR5856738	29811	sludge metagenome	0	0	24	SRR5856738	AMPLICON	502	22094526	PRJNA395301	SAMN07375123	12326016	CHINESE ACADEMY OF SCIENCES	public	fastq,sra	s3,gs	gs.US,s3.us-east-1	SRX3025742	Illumina MiSeq	W7_1_3	PAIRED	PCR	METAGENOMIC	sludge metagenome	ILLUMINA	2018-07-21T00:00:00Z	W7_1_3	SRP113280	Metagenome or environmental	08.05.15	China	Asia	China:Beijing	not collected	sludge sample				not applicable			23
SRR7511029	124865	soil metagenome	0	24	24	SRR7511029	AMPLICON	502	104021930	PRJNA480520	SAMN09642514	71331368	NORTHWEST MISSOURI STATE UNIVERSITY	public	sra,fastq	gs,s3	gs.US,s3.us-east-1	SRX4381110	Illumina MiSeq	S11	PAIRED	PCR	METAGENOMIC	soil metagenome	ILLUMINA	2018-08-14T00:00:00Z	S11	SRP153081	Metagenome or environmental	01.08.15	USA	North America	USA:Oklahoma\,Picher	36.9545 N 94.831 W	soil	not applicable
SRR7818429	16521	activated sludge metagenome	24	24	24	SRR7818429	AMPLICON	602	33494076	PRJNA490320	SAMN10032741	20593867	UNIVERSITY OF MINNESOTA	public	sra	gs,s3	gs.US,s3.us-east-1	SRX4669893	Illumina MiSeq	2d20_S34_L001_R1_001.fastq.gz	PAIRED	PCR	METAGENOMIC	activated sludge metagenome	ILLUMINA	2019-06-01T00:00:00Z	SBR2Week20For	SRP161481	Metagenome or environmental	30.11.15	USA	North America	USA: Brainerd Wastewater Treatment Facility\, Brainerd\, Minnesota	not collected	not collected		15mL collected\, 50uL for DNA Extraction	SBR_2_Week_20_For
SRR7818443	17085	activated sludge metagenome	24	24	24	SRR7818443	AMPLICON	602	39930660	PRJNA490320	SAMN10032839	25107266	UNIVERSITY OF MINNESOTA	public	sra	ncbi,s3,gs	ncbi.public,s3.us-east-1,gs.US	SRX4669879	Illumina MiSeq	3d15_S146_L001_R1_001.fastq.gz	PAIRED	PCR	METAGENOMIC	activated sludge metagenome	ILLUMINA	2019-06-01T00:00:00Z	SBR3Week15For	SRP161481	Metagenome or environmental	26.10.15	USA	North America	USA: Brainerd Wastewater Treatment Facility\, Brainerd\, Minnesota	not collected	not collected		15mL collected\, 50uL for DNA Extraction	SBR_3_Week_15_For
SRR8402024	11573	sludge metagenome	24	24	24	SRR8402024	AMPLICON	328	9599506	PRJNA513057	SAMN10693970	7382676	SHIN'S LAB	public	sra,fastq	gs,s3	gs.US,s3.us-east-1	SRX5211237	Ion Torrent PGM	SINGLE	PCR	METAGENOMIC	sludge metagenome	ION_TORRENT	2019-01-07T00:00:00Z	Activated sludge	SRP176383	07.07.17	uncalculated	uncalculated	Korea: Daegu	sample_5	Metagenome or environmental	35.907 N 128.5950 E	Shincheon Municipal Wastewater Treatment Plant			environment sample
DRR072479	57074	sludge metagenome	0	23	23	DRR072479	AMPLICON	PRJDB5190	SAMD00064031	33259762	UIUC	public	contigs,sra	ncbi,s3,gs	s3.us-east-1,gs.US,ncbi.public	DRX066417	Illumina MiSeq	PAIRED	PCR	METAGENOMIC	sludge metagenome	ILLUMINA	2017-01-01T00:00:00Z	SAMD00064031	JPST3	DRP003399								600	45309600	Japan	Asia	25.05.15						Anaerobic digester microbiome in municipal wastewater treatment plants
SRR2084007	24532	freshwater metagenome	0	23	23	SRR2084007	AMPLICON	302	8261512	SAMN03798366	5924883	BC CENTRE FOR DISEASE CONTROL	public	fastq,sra	gs,s3	s3.us-east-1,gs.US	SRX1078489	Illumina MiSeq	URB1210A.Q1	PAIRED	PCR	METAGENOMIC	freshwater metagenome	ILLUMINA	2015-07-01T00:00:00Z	URB1210A.Q1	SRP059841	PRJNA287840	MIMS.me,MIGS/MIMS/MIMARKS.water	29.01.13	Canada	North America	Canada: Southwestern British Columbia	49 N 123 W	watershed biome	urban	fresh water	not applicable			PyNAST 1.2.2	1210A	Q1
SRR6424123	258752	freshwater metagenome	0	0	23	SRR6424123	AMPLICON	601	173591229	PRJNA414894	SAMN08195200	96172398	UNIVERSIDADE FEDERAL DE SAO CARLOS (UFSCAR)	public	sra,fastq	gs,s3	gs.US,s3.us-east-1	SRX3516589	Illumina MiSeq	LMPB_s27F	PAIRED	PCR	METAGENOMIC	freshwater metagenome	ILLUMINA	2018-03-05T00:00:00Z	s27	SRP127556	MIMARKS.survey,MIGS/MIMS/MIMARKS.water	2015	Brazil	South America	Brazil: Amazon\, lake Janauaca	3.37256 S 60.21476 W		freshwater biome	lake	water		0-30cm			32m	2022-04-06		LJ27	30. Sept	Feb 64	33.8
SRR8301227	39499	activated sludge metagenome	0	23	23	SRR8301227	AMPLICON	502	25981512	PRJNA509305	SAMN10577719	15080085	THE UNIVERSITY OF OKLAHOMA	public	sra,fastq	gs,s3	gs.US,s3.us-east-1	SRX5115728	Illumina MiSeq	PAIRED	PCR	METAGENOMIC	activated sludge metagenome	ILLUMINA	2018-12-12T00:00:00Z	CNXA3B	SRP173033	30.07.14	China	Asia	China	CNXA3BG16S	Metagenome or environmental	34.3741 N 109.0002 E	Activated sludge from wastewater treatment plant	3B	CNXA3
SRR8301572	42751	activated sludge metagenome	0	23	23	SRR8301572	AMPLICON	502	34814704	PRJNA509305	SAMN10577673	20983214	THE UNIVERSITY OF OKLAHOMA	public	sra,fastq	gs,s3	gs.US,s3.us-east-1	SRX5116274	Illumina MiSeq	PAIRED	PCR	METAGENOMIC	activated sludge metagenome	ILLUMINA	2018-12-12T00:00:00Z	CNSZ3AB	SRP173033	16.07.14	China	Asia	China	CNSZ3ABG16S	Metagenome or environmental	22.5357 N 114.0977 E	Activated sludge from wastewater treatment plant	3AB	CNSZ3
SRR8301860	71723	activated sludge metagenome	0	0	23	SRR8301860	AMPLICON	502	44984220	PRJNA509305	SAMN10578257	23253625	THE UNIVERSITY OF OKLAHOMA	public	sra,fastq	gs,s3	gs.US,s3.us-east-1	SRX5116362	Illumina MiSeq	PAIRED	PCR	METAGENOMIC	activated sludge metagenome	ILLUMINA	2018-12-12T00:00:00Z	USOK01A	SRP173033	30.06.14	USA	North America	USA	USOK01AG16S	Metagenome or environmental	35.4251 N 97.4854 W	Activated sludge from wastewater treatment plant	01A	USOK01
SRR8401987	10512	sludge metagenome	23	23	23	SRR8401987	AMPLICON	356	11384057	PRJNA513057	SAMN10693970	8672132	SHIN'S LAB	public	sra,fastq	gs,s3	s3.us-east-1,gs.US	SRX5211274	Ion Torrent PGM	SINGLE	PCR	METAGENOMIC	sludge metagenome	ION_TORRENT	2019-01-07T00:00:00Z	Activated sludge	SRP176383	07.07.17	uncalculated	uncalculated	Korea: Daegu	sample_11	Metagenome or environmental	35.907 N 128.5950 E	Shincheon Municipal Wastewater Treatment Plant			environment sample
ERR1147138	15102	metagenome	0	22	22	ERR1147138	AMPLICON	PRJEB8879	SAMEA3309474	4377531	CNRS AND UNIVERSITY OF RENNES 1	public	fastq,sra	gs,ena,s3	gs.US,s3.us-east-1,ena	ERX1225940	454 GS FLX Titanium	SINGLE	RT-PCR	METATRANSCRIPTOMIC	metagenome	LS454	2016-01-01T00:00:00Z	SAMEA3309474	P-R1_S3_Micro-Eau	ERP009920	unspecified	31.12.15	16.11.18	CNRS and university of Rennes 1	2015-12-31T17:01:15Z	2016-10-21T09:44:02Z	public			France	Europe	31.10.12	CNRS and university of Rennes 1	31.12.15	21.10.16	SAMEA3309474	P-R1_S3_Micro-Eau	Micro-Eau	France	metagenome	pyrosequencing	subterrestrial habitat	underground water
ERR1474629	493256	metagenome	22	22	22	ERR1474629	AMPLICON	PRJEB14612	SAMEA4051630	93396691	WDRC KAUST	public	unknown_contigs,fastq,sra	gs,s3,ncbi,ena	gs.US,ena,s3.us-east-1,ncbi.public	ERX1545766	Illumina MiSeq	SINGLE	PCR	METAGENOMIC	metagenome	ILLUMINA	2017-03-03T00:00:00Z	SAMEA4051630	14-Effluent-1Jul15	ERP016263	MBR-Pathogen-Effluent	01.03.17	24.01.19	WDRC KAUST	2017-03-01T17:07:12Z	2016-10-21T09:43:09Z	public	282	152580584	Saudi Arabia	Asia	2015	WDRC KAUST	01.03.17	21.10.16	SAMEA4051630	14-Effluent-1Jul15	MBR-Pathogen-Effluent	Saudi Arabia	metagenome	Illumina MiSeq	Sludge	Wastewater
SRR2041010	19802	aquatic metagenome	0	0	22	SRR2041010	AMPLICON	500	13182500	SAMN03731540	8204623	UC DAVIS	public	sra,fastq	gs,s3	s3.us-east-1,gs.US	SRX1039296	Illumina MiSeq	20.WaterCoralPond2.2	PAIRED	PCR	METAGENOMIC	aquatic metagenome	ILLUMINA	2015-06-02T00:00:00Z	20.WaterCoralPond2.2	SRP058753	PRJNA284506	Metagenome or environmental	30.12.12	USA	North America	USA:CA\, Davis	38.5539 N 121.7381 W					water	missing				not applicable	missing	missing	missing	missing	missing
SRR2083883	232867	freshwater metagenome	0	22	22	SRR2083883	AMPLICON	302	81752306	SAMN03798242	57389067	BC CENTRE FOR DISEASE CONTROL	public	fastq,sra	s3,gs	gs.US,s3.us-east-1	SRX1078365	Illumina MiSeq	AGR1000B.Q1	PAIRED	PCR	METAGENOMIC	freshwater metagenome	ILLUMINA	2015-07-01T00:00:00Z	AGR1000B.Q1	SRP059841	PRJNA287840	MIMS.me,MIGS/MIMS/MIMARKS.water	29.01.13	Canada	North America	Canada: Southwestern British Columbia	49 N 123 W	watershed biome	agricultural	fresh water	not applicable			PyNAST 1.2.2	1000B	Q1
SRR8298077	48327	activated sludge metagenome	0	22	22	SRR8298077	AMPLICON	502	32309222	PRJNA509305	SAMN10578506	18697367	THE UNIVERSITY OF OKLAHOMA	public	fastq,sra	s3,gs	s3.us-east-1,gs.US	SRX5112693	Illumina MiSeq	PAIRED	PCR	METAGENOMIC	activated sludge metagenome	ILLUMINA	2018-12-12T00:00:00Z	SADP6	SRP173033	22.04.15	South Africa	Africa	South Africa	SADP6G16S	Metagenome or environmental	25.7362 S 28.1829 E	Activated sludge from wastewater treatment plant	6	SADP1
SRR8301243	46056	activated sludge metagenome	0	22	22	SRR8301243	AMPLICON	502	32893048	PRJNA509305	SAMN10577720	19424834	THE UNIVERSITY OF OKLAHOMA	public	fastq,sra	s3,gs	s3.us-east-1,gs.US	SRX5116009	Illumina MiSeq	PAIRED	PCR	METAGENOMIC	activated sludge metagenome	ILLUMINA	2018-12-12T00:00:00Z	CNXA3C	SRP173033	30.07.14	China	Asia	China	CNXA3CG16S	Metagenome or environmental	34.3741 N 109.0002 E	Activated sludge from wastewater treatment plant	3C	CNXA3
SRR8301511	37138	activated sludge metagenome	0	0	22	SRR8301511	AMPLICON	502	23119108	PRJNA509305	SAMN10577737	13332941	THE UNIVERSITY OF OKLAHOMA	public	sra,fastq	gs,s3	s3.us-east-1,gs.US	SRX5115741	Illumina MiSeq	PAIRED	PCR	METAGENOMIC	activated sludge metagenome	ILLUMINA	2018-12-12T00:00:00Z	JPSD1B	SRP173033	30.11.14	Japan	Asia	Japan	JPSD1BG16S	Metagenome or environmental	38.2645 N 140.8697 E	Activated sludge from wastewater treatment plant	1B	JPSD2
ERR1147137	17593	metagenome	0	21	21	ERR1147137	AMPLICON	PRJEB8879	SAMEA3309473	4788853	CNRS AND UNIVERSITY OF RENNES 1	public	fastq,sra	gs,s3,ena	gs.US,ena,s3.us-east-1	ERX1225939	454 GS FLX Titanium	SINGLE	RT-PCR	METATRANSCRIPTOMIC	metagenome	LS454	2016-01-01T00:00:00Z	SAMEA3309473	P-R1_S2_Micro-Eau	ERP009920	unspecified	31.12.15	16.11.18	CNRS and university of Rennes 1	2015-12-31T17:01:15Z	2016-10-21T09:44:01Z	public			France	Europe	31.10.12	CNRS and university of Rennes 1	31.12.15	21.10.16	SAMEA3309473	P-R1_S2_Micro-Eau	Micro-Eau	France	metagenome	pyrosequencing	subterrestrial habitat	underground water
SRR3112926	179078	aquatic metagenome	0	21	21	SRR3112926	WCS	458	134878353	PRJNA309092	SAMN04422720	34715187	MONASH UNIVERSITY	public	fastq,sra	s3,gs	s3.us-east-1,gs.US	SRX1541099	Illumina MiSeq	ETP2ndary170215S54	PAIRED	PCR	METAGENOMIC	aquatic metagenome	ILLUMINA	2016-06-01T00:00:00Z	ETP2ndary170215S54	SRP068762	Metagenome or environmental	13.08.14	Australia	Oceania	Australia: Eastern Treatment Plant	not collected	sewage							ETP2ndary170215S54	QIIME
SRR3147875	3076118	gut metagenome	21	21	21	SRR3147875	AMPLICON	302	1246602546	PRJNA310840	SAMN04456070	770518546	UNIVERSITY KONSTANZ	public	fastq,sra	gs,s3	gs.US,s3.us-east-1	SRX1563247	Illumina MiSeq		PAIRED	PCR	METAGENOMIC	gut metagenome	ILLUMINA	2016-02-07T00:00:00Z	Meta_Midas	SRP069356	Metagenome or environmental	2005	Nicaragua	North America	Nicaragua	13.00 N 86.00 W						amphilophus
SRR7511001	222543	soil metagenome	0	21	21	SRR7511001	AMPLICON	502	191426154	PRJNA480520	SAMN09642526	132676965	NORTHWEST MISSOURI STATE UNIVERSITY	public	sra,fastq	gs,s3	gs.US,s3.us-east-1	SRX4381138	Illumina MiSeq	W06	PAIRED	PCR	METAGENOMIC	soil metagenome	ILLUMINA	2018-08-14T00:00:00Z	W06	SRP153081	Metagenome or environmental	01.08.15	USA	North America	USA:Oklahoma\,Picher	36.9871 N 94.8538 W	soil	not applicable
SRR7890096	57907	aquatic metagenome	21	21	21	SRR7890096	AMPLICON	466	33647740	PRJNA491504	SAMN10097295	19085176	UNIVERSITY OF WISCONSIN - MILWAUKEE	public	sra,fastq	gs,s3	s3.us-east-1,gs.US	SRX4727613	Illumina MiSeq	BF0004	PAIRED	size fractionation	GENOMIC	aquatic metagenome	ILLUMINA	2019-05-31T00:00:00Z	BF0004	SRP162354	Metagenome or environmental	04.11.13	USA	North America	USA: Portland\, BellAquaculture	not applicable	recirculating_aquaculture_system							BF0004
DRR072432	94974	sludge metagenome	0	0	20	DRR072432	AMPLICON	PRJDB5190	SAMD00063984	53290877	UIUC	public	contigs,sra	s3,gs,ncbi	gs.US,s3.us-east-1,ncbi.public	DRX066370	Illumina MiSeq	PAIRED	PCR	METAGENOMIC	sludge metagenome	ILLUMINA	2017-01-01T00:00:00Z	SAMD00063984	HKTP4	DRP003399								600	72465600	China	Asia	17.12.14						Anaerobic digester microbiome in municipal wastewater treatment plants
ERR1147142	26894	metagenome	0	20	20	ERR1147142	AMPLICON	PRJEB8879	SAMEA3309466	8641320	CNRS AND UNIVERSITY OF RENNES 1	public	sra,fastq	s3,ena,gs	s3.us-east-1,ena,gs.US	ERX1225944	454 GS FLX Titanium	SINGLE	RT-PCR	METATRANSCRIPTOMIC	metagenome	LS454	2016-01-01T00:00:00Z	SAMEA3309466	B-R_S1_Micro-Eau	ERP009920	unspecified	31.12.15	16.11.18	CNRS and university of Rennes 1	2015-12-31T17:01:15Z	2016-10-21T09:44:02Z	public			France	Europe	31.10.12	CNRS and university of Rennes 1	31.12.15	21.10.16	SAMEA3309466	B-R_S1_Micro-Eau	Micro-Eau	France	metagenome	pyrosequencing	subterrestrial habitat	underground water
ERR713252	66422	wastewater metagenome	20	20	20	ERR713252	AMPLICON	SAMEA3182425	29177137	AALBORG UNIVERSITY	public	fastq,sra	s3,ena,gs	s3.us-east-1,gs.US,ena	ERX657174	Illumina MiSeq	PAIRED	PCR	METAGENOMIC	wastewater metagenome	ILLUMINA	2015-03-06T00:00:00Z	SAMEA3182425	ERP009143	602	48489294	PRJEB8105	LIB-MIDAS-306-A-1	04.02.07	Denmark	Europe			MiDAS-DK							mimarks-survey		05.03.15	05.03.15	16.11.18	09.03.18	wastewater treatment plant	wastewater treatment plant	activated sludge
SRR7818430	13861	activated sludge metagenome	20	20	20	SRR7818430	AMPLICON	602	34563830	PRJNA490320	SAMN10032735	22106387	UNIVERSITY OF MINNESOTA	public	sra	gs,s3,ncbi	gs.US,ncbi.public,s3.us-east-1	SRX4669892	Illumina MiSeq	2d18_S10_L001_R1_001.fastq.gz	PAIRED	PCR	METAGENOMIC	activated sludge metagenome	ILLUMINA	2019-06-01T00:00:00Z	SBR2Week18For	SRP161481	Metagenome or environmental	16.11.15	USA	North America	USA: Brainerd Wastewater Treatment Facility\, Brainerd\, Minnesota	not collected	not collected		15mL collected\, 50uL for DNA Extraction	SBR_2_Week_18_For
SRR7890029	67991	aquatic metagenome	20	20	20	SRR7890029	AMPLICON	466	40580105	PRJNA491504	SAMN10097237	23851674	UNIVERSITY OF WISCONSIN - MILWAUKEE	public	fastq,sra	s3,gs	gs.US,s3.us-east-1	SRX4727679	Illumina MiSeq	PF9	PAIRED	size fractionation	GENOMIC	aquatic metagenome	ILLUMINA	2019-05-31T00:00:00Z	PF9	SRP162354	Metagenome or environmental	07.10.17	USA	North America	USA: Port Washington\, PortFish	not applicable	aquaponics_system							PF9
SRR8372138	136581	Bacteriastrum furcatum	0	20	20	SRR8372138	AMPLICON	252	41571906	PRJNA511650	SAMN10145354	22191492	SOUTHWEST UNIVERSITY OF SCIENCE AND TECHNOLOGY	public	fastq,sra	s3,gs	s3.us-east-1,gs.US	SRX5182219	Illumina HiSeq 1000	PAIRED	PCR	GENOMIC	Bacteriastrum furcatum	ILLUMINA	2019-01-04T00:00:00Z	bacteria diversity	SRP174521	19.01.18	China	Asia	China:hunan	As4.5	Microbe\, viral or environmental					sediment
SRR1761068	265651	freshwater metagenome	0	19	19	SRR1761068	AMPLICON	502	155549218	SAMN03282251	88295759	UNIVERSITY OF WISCONSIN - MILWAUKEE	public	sra,fastq	gs,s3	gs.US,s3.us-east-1	SRX844395	Illumina MiSeq	SLM_beach_68	PAIRED	PCR	METAGENOMIC	freshwater metagenome	ILLUMINA	2015-01-15T00:00:00Z	BB_Berm_08_13_13	SRP052297	PRJNA272391	Metagenome or environmental	13.08.13	USA	North America	USA:WI\,Milwaukee	43.062041 N 87.872869 W					freshwater beaches	not applicable				not applicable	not applicable	not applicable	not applicable	not applicable	not applicable
SRR6429535	16943	freshwater metagenome	0	19	19	SRR6429535	AMPLICON	502	9953656	PRJNA427223	SAMN08225636	5700017	EPA	public	fastq,sra	s3,gs	s3.us-east-1,gs.US	SRX3520948	Illumina HiSeq 2500	683	PAIRED	PCR	METAGENOMIC	freshwater metagenome	ILLUMINA	2017-12-29T00:00:00Z	Bac-J-Lu-Oil-F1-R1_S1_L001_R1_001.fastq	SRP127716	Metagenome or environmental	2015-05-01	USA	North America	USA:Ohio	39.0367 N 84.1381 W	water sample from the Lake Harsha	Bacteria
SRR7818418	26929	activated sludge metagenome	19	19	19	SRR7818418	AMPLICON	602	56854084	PRJNA490320	SAMN10032827	35840617	UNIVERSITY OF MINNESOTA	public	sra	gs,s3,ncbi	gs.US,ncbi.public,s3.us-east-1	SRX4669904	Illumina MiSeq	2d9_S92_L001_R1_001.fastq.gz	PAIRED	PCR	METAGENOMIC	activated sludge metagenome	ILLUMINA	2019-06-01T00:00:00Z	SBR2Week9For	SRP161481	Metagenome or environmental	14.09.15	USA	North America	USA: Brainerd Wastewater Treatment Facility\, Brainerd\, Minnesota	not collected	not collected		15mL collected\, 50uL for DNA Extraction	SBR_2_Week_9_For
SRR7818465	16620	activated sludge metagenome	19	19	19	SRR7818465	AMPLICON	602	37085006	PRJNA490320	SAMN10032749	22784981	UNIVERSITY OF MINNESOTA	public	sra	ncbi,s3,gs	gs.US,s3.us-east-1,ncbi.public	SRX4669857	Illumina MiSeq	2d24_S82_L001_R1_001.fastq.gz	PAIRED	PCR	METAGENOMIC	activated sludge metagenome	ILLUMINA	2019-06-01T00:00:00Z	SBR2Week24For	SRP161481	Metagenome or environmental	28.12.15	USA	North America	USA: Brainerd Wastewater Treatment Facility\, Brainerd\, Minnesota	not collected	not collected		15mL collected\, 50uL for DNA Extraction	SBR_2_Week_24_For
SRR7818486	30461	activated sludge metagenome	19	19	19	SRR7818486	AMPLICON	602	59413788	PRJNA490320	SAMN10032711	36036139	UNIVERSITY OF MINNESOTA	public	sra	gs,s3	gs.US,s3.us-east-1	SRX4669836	Illumina MiSeq	1d6_S61_L001_R1_001.fastq.gz	PAIRED	PCR	METAGENOMIC	activated sludge metagenome	ILLUMINA	2019-06-01T00:00:00Z	SBR1Week6For	SRP161481	Metagenome or environmental	24.08.15	USA	North America	USA: Brainerd Wastewater Treatment Facility\, Brainerd\, Minnesota	not collected	not collected		15mL collected\, 50uL for DNA Extraction	SBR_1_Week_6_For
SRR8300929	43886	activated sludge metagenome	0	19	19	SRR8300929	AMPLICON	502	28655164	PRJNA509305	SAMN10577718	16613275	THE UNIVERSITY OF OKLAHOMA	public	fastq,sra	gs,s3	gs.US,s3.us-east-1	SRX5115727	Illumina MiSeq	PAIRED	PCR	METAGENOMIC	activated sludge metagenome	ILLUMINA	2018-12-12T00:00:00Z	CNXA3A	SRP173033	30.07.14	China	Asia	China	CNXA3AG16S	Metagenome or environmental	34.3741 N 109.0002 E	Activated sludge from wastewater treatment plant	3A	CNXA3
SRR2083867	303376	freshwater metagenome	0	18	18	SRR2083867	AMPLICON	302	108044124	SAMN03798226	75997129	BC CENTRE FOR DISEASE CONTROL	public	fastq,sra	s3,gs	gs.US,s3.us-east-1	SRX1078349	Illumina MiSeq	AGR0800B.Q1	PAIRED	PCR	METAGENOMIC	freshwater metagenome	ILLUMINA	2015-07-01T00:00:00Z	AGR0800B.Q1	SRP059841	PRJNA287840	MIMS.me,MIGS/MIMS/MIMARKS.water	29.01.13	Canada	North America	Canada: Southwestern British Columbia	49 N 123 W	watershed biome	agricultural	fresh water	not applicable			PyNAST 1.2.2	0800B	Q1
SRR5050843	369760	freshwater metagenome	0	18	18	SRR5050843	AMPLICON	502	207682420	PRJNA354806	SAMN06051881	110451920	UNIVERSITY OF WATERLOO	public	sra,fastq,contigs	ncbi,gs,s3	ncbi.public,s3.us-east-1,gs.US	SRX2372278	Illumina MiSeq	ELA_L442_2014_13m	PAIRED	PCR	METAGENOMIC	freshwater metagenome	ILLUMINA	2017-03-07T00:00:00Z	ELA_L442_2014_13m	SRP093848	MIMS.me,MIGS/MIMS/MIMARKS.water	09.07.14	Canada	North America	Canada: near Kenora\, Ontario	49.77 N 93.82 W		subpolar coniferous forest	13 m	holomictic lake	water						0.22 um Sterivex filter
SRR5856758	28870	sludge metagenome	0	0	18	SRR5856758	AMPLICON	502	17990676	PRJNA395301	SAMN07375152	9948474	CHINESE ACADEMY OF SCIENCES	public	fastq,sra	s3,gs	gs.US,s3.us-east-1	SRX3025722	Illumina MiSeq	W7_6_2	PAIRED	PCR	METAGENOMIC	sludge metagenome	ILLUMINA	2018-07-21T00:00:00Z	W7_6_2	SRP113280	Metagenome or environmental	03.05.16	China	Asia	China:Beijing	not collected	sludge sample				not applicable			52
SRR6419802	49538	freshwater metagenome	0	18	18	SRR6419802	AMPLICON	602	33850460	PRJNA414894	SAMN08239895	21069591	UNIVERSIDADE FEDERAL DE SAO CARLOS (UFSCAR)	public	sra,fastq	gs,s3	s3.us-east-1,gs.US	SRX3512824	Illumina MiSeq	LMPB_PA10F	PAIRED	PCR	METAGENOMIC	freshwater metagenome	ILLUMINA	2018-03-05T00:00:00Z	10F	SRP127556	MIMARKS.survey,MIGS/MIMS/MIMARKS.water	08.09.13	Brazil	South America	Brazil: Para\, Curuai	2.274821 S 55.625139 W		freshwater biome	lake	water		0-30cm				2022-05-07
SRR6429536	22499	freshwater metagenome	0	18	18	SRR6429536	AMPLICON	502	12957122	PRJNA427223	SAMN08225636	7366670	EPA	public	fastq,sra	gs,s3	gs.US,s3.us-east-1	SRX3520947	Illumina HiSeq 2500	681	PAIRED	PCR	METAGENOMIC	freshwater metagenome	ILLUMINA	2017-12-29T00:00:00Z	Bac-J-Lu-Oil-F1-R1_S1_L001_R1_001.fastq	SRP127716	Metagenome or environmental	2015-05-01	USA	North America	USA:Ohio	39.0367 N 84.1381 W	water sample from the Lake Harsha	Bacteria
SRR7585027	45224	aquatic metagenome	18	18	18	SRR7585027	RNA-Seq	302	14630994	PRJNA482467	SAMN09707003	9125416	IOWA STATE UNIVERSITY	public	sra,fastq	gs,s3	s3.us-east-1,gs.US	SRX4450979	Illumina MiSeq	SF205	PAIRED	PCR	GENOMIC	aquatic metagenome	ILLUMINA	2018-07-24T00:00:00Z	SF205	SRP154941	Metagenome or environmental	08.07.14	USA	North America	USA: Iowa\, South Fork Iowa River Watershed	42.25 N 93.25 W	tile
SRR7890085	117285	aquatic metagenome	0	18	18	SRR7890085	AMPLICON	466	66220154	PRJNA491504	SAMN10097240	37958560	UNIVERSITY OF WISCONSIN - MILWAUKEE	public	sra,fastq	s3,gs	s3.us-east-1,gs.US	SRX4727626	Illumina MiSeq	BR1A	PAIRED	size fractionation	GENOMIC	aquatic metagenome	ILLUMINA	2019-05-31T00:00:00Z	BR1A	SRP162354	Metagenome or environmental	14.01.16	USA	North America	USA: Minneapolis\, Urban Farm Project	not applicable	aquaponics_system							BR1A
SRR8300934	33839	activated sludge metagenome	0	18	18	SRR8300934	AMPLICON	502	23808856	PRJNA509305	SAMN10577710	14840420	THE UNIVERSITY OF OKLAHOMA	public	fastq,sra	s3,gs	gs.US,s3.us-east-1	SRX5115722	Illumina MiSeq	PAIRED	PCR	METAGENOMIC	activated sludge metagenome	ILLUMINA	2018-12-12T00:00:00Z	CNWX4B	SRP173033	04.07.14	China	Asia	China	CNWX4BG16S	Metagenome or environmental	31.5284 N 120.3326 E	Activated sludge from wastewater treatment plant	4B	CNWX4
ERR1474628	471188	metagenome	17	17	17	ERR1474628	AMPLICON	PRJEB14612	SAMEA4051629	98108469	WDRC KAUST	public	sra,unknown_contigs,fastq	ena,gs,s3,ncbi	s3.us-east-1,ncbi.public,gs.US,ena	ERX1545765	Illumina MiSeq	SINGLE	PCR	METAGENOMIC	metagenome	ILLUMINA	2017-03-03T00:00:00Z	SAMEA4051629	13-Effluent-28Apr15	ERP016263	MBR-Pathogen-Effluent	01.03.17	24.01.19	WDRC KAUST	2017-03-01T17:07:12Z	2016-10-21T09:43:09Z	public	282	159376347	Saudi Arabia	Asia	2015	WDRC KAUST	01.03.17	21.10.16	SAMEA4051629	13-Effluent-28Apr15	MBR-Pathogen-Effluent	Saudi Arabia	metagenome	Illumina MiSeq	Sludge	Wastewater
ERR376112	452504	uncultured bacterium	0	17	17	ERR376112	AMPLICON	PRJEB5014	SAMEA2259758	606402327	SC	public	sff,sra	s3,ena,gs	s3.us-east-1,gs.US,ena	ERX348489	454 GS FLX Titanium	SINGLE	PCR	GENOMIC	uncultured bacterium	LS454	2014-05-14T00:00:00Z	SAMEA2259758	aw6_P6-sc-1778726	ERP004371	G69X4RY01	29.11.13	16.11.18	Wellcome Sanger Institute	2013-11-29T13:34:42Z	2018-03-09T10:31:49Z	public	551	286686512				SC	29.11.13	09.03.18	SAMEA2259758	aw6_P6-sc-1778726
ERR440375	80407	metagenome	17	17	17	ERR440375	AMPLICON	PRJEB5696	SAMEA2377722	32268552	VTI	public	sra,fastq	ena,s3,gs	ena,gs.US,s3.us-east-1	ERX407139	Illumina MiSeq	PAIRED	PCR	METAGENOMIC	metagenome	ILLUMINA	2014-09-02T00:00:00Z	SAMEA2377722	SampleNo139	ERP005115	Drinking water nitrification	01.09.14	16.11.18	Virginia Tech	2014-09-01T17:01:00Z	2018-03-09T10:43:09Z	public	502	45595154				VT	01.09.14	09.03.18	SAMEA2377722	SampleNo139
SRR1824386	60162	marine metagenome	0	0	17	SRR1824386	AMPLICON	502	33999389	SAMN03375189	21848778	CALIFORNIA INSTITUTE OF TECHNOLOGY	public	sra,fastq	s3,gs	gs.US,s3.us-east-1	SRX895774	Illumina MiSeq	native_carb_37	PAIRED	PCR	METAGENOMIC	marine metagenome	ILLUMINA	2016-01-05T00:00:00Z	3662	SRP055767	PRJNA275905	Metagenome or environmental	2010	uncalculated	uncalculated	Pacific Ocean: Hydrate Ridge\, offshore OR\, USA	44.568223 N 125.152987 W					marine methane seep
SRR6029588	421921	aquatic metagenome	0	0	17	SRR6029588	AMPLICON	600	286900852	PRJNA406945	SAMN07634825	177321718	UNIVERSIDADE FEDERAL DO RIO DE JANEIRO	public	fastq,sra	s3,gs	gs.US,s3.us-east-1	SRX3180008	Illumina MiniSeq	16S_FN50_20	PAIRED	PCR	METAGENOMIC	aquatic metagenome	ILLUMINA	2017-09-12T00:00:00Z	12mar_FN50	SRP117347	Metagenome or environmental	12.03.14	Brazil	South America	Brazil: Dam\, Funil Reservoir \, Rio de Janeiro	22.30 S 44.45 W	water
SRR7818448	20471	activated sludge metagenome	17	17	17	SRR7818448	AMPLICON	602	50327802	PRJNA490320	SAMN10032949	31299866	UNIVERSITY OF MINNESOTA	public	sra	s3,ncbi,gs	ncbi.public,s3.us-east-1,gs.US	SRX4669874	Illumina MiSeq	4d24_S87_L001_R1_001.fastq.gz	PAIRED	PCR	METAGENOMIC	activated sludge metagenome	ILLUMINA	2019-06-01T00:00:00Z	SBR4Week24For	SRP161481	Metagenome or environmental	28.12.15	USA	North America	USA: Brainerd Wastewater Treatment Facility\, Brainerd\, Minnesota	not collected	not collected		15mL collected\, 50uL for DNA Extraction	SBR_4_Week_24_For
SRR8301456	34230	activated sludge metagenome	0	0	17	SRR8301456	AMPLICON	502	20252186	PRJNA509305	SAMN10578259	10460800	THE UNIVERSITY OF OKLAHOMA	public	sra,fastq	gs,s3	s3.us-east-1,gs.US	SRX5115796	Illumina MiSeq	PAIRED	PCR	METAGENOMIC	activated sludge metagenome	ILLUMINA	2018-12-12T00:00:00Z	USOK01C	SRP173033	30.06.14	USA	North America	USA	USOK01CG16S	Metagenome or environmental	35.4251 N 97.4854 W	Activated sludge from wastewater treatment plant	01C	USOK01
SRR8301476	35461	activated sludge metagenome	0	17	17	SRR8301476	AMPLICON	502	23384666	PRJNA509305	SAMN10577821	13821719	THE UNIVERSITY OF OKLAHOMA	public	fastq,sra	s3,gs	gs.US,s3.us-east-1	SRX5115776	Illumina MiSeq	PAIRED	PCR	METAGENOMIC	activated sludge metagenome	ILLUMINA	2018-12-12T00:00:00Z	LUSF1B	SRP173033	09.03.15	Luxembourg	Europe	Luxembourg	LUSF1BG16S	Metagenome or environmental	49.6113 N 6.1289 E	Activated sludge from wastewater treatment plant	1B	LUSF1
SRR8499471	128259	groundwater metagenome	0	17	17	SRR8499471	AMPLICON	449	67419146	PRJNA517456	SAMN10833504	34870621	CHINA UNIVERSITY OF GEOSCIENCE(WUHAN)	public	sra,fastq	ncbi,gs,s3	s3.us-east-1,gs.US,ncbi.public	SRX5303486	Illumina MiSeq	PAIRED	PCR	GENOMIC	groundwater metagenome	ILLUMINA	2019-04-15T00:00:00Z	1708_S1B1	SRP182747	2017-08-01	China	Asia	China:Jianghan plain	1708_S1B1	Metagenome or environmental	30.14 N 113.68 E	groundwater
ERR894656	11199	Musa AAB Group	0	0	16	ERR894656	AMPLICON	SAMEA3401887	2891783	TUGRAZ	public	fastq,sra	ena,s3,gs	gs.US,ena,s3.us-east-1	ERX974059	Illumina MiSeq	SINGLE	PCR	METAGENOMIC	Musa AAB Group	ILLUMINA	2015-06-12T00:00:00Z	SAMEA3401887	ERP010526	291	5927273	PRJEB9422	unspecified	2012-11-01	Uganda	Africa			Bananas_Uganda_GMOs							metagenome		11.06.15	11.06.15	16.11.18	21.10.16	Rhizosphere	expressing pflp gene	Soil
SRR5173738	26645	freshwater metagenome	0	16	16	SRR5173738	AMPLICON	500	14364000	PRJNA360847	SAMN06215865	8126661	OKLAHOMA STATE UNIVERSITY	public	contigs,fastq,sra	gs,s3,ncbi	s3.us-east-1,gs.US,ncbi.public	SRX2486661	Illumina MiSeq	PDam_Bot_PA_Sept	PAIRED	PCR	METAGENOMIC	freshwater metagenome	ILLUMINA	2017-01-18T00:00:00Z	PDam_Bot_PA_Sept	SRP096639	MIMS.me,MIGS/MIMS/MIMARKS.water	2015-09-01	USA	North America	USA: Oklahoma	36.489 N 95.047 W		Freshwater	35 M	Lake	water
SRR5648104	190546	aquatic metagenome	0	16	16	SRR5648104	AMPLICON	601	128416222	PRJNA387662	SAMN07173920	72104058	HEBREW UNIVERSITY	public	sra,fastq	gs,s3	s3.us-east-1,gs.US	SRX2885567	Illumina MiSeq	TFC2	SINGLE	PCR	METAGENOMIC	aquatic metagenome	ILLUMINA	2017-06-06T00:00:00Z	TFC replicate 2	SRP108678	MIMARKS.survey,MIGS/MIMS/MIMARKS.wastewater	01.06.16	Israel	Asia	Israel: Rehovot	31.9048 N 34.8046 E		aquaculture biome	aquaculture	water
SRR6442388	417387	plant metagenome	0	16	16	SRR6442388	AMPLICON	552	296287389	PRJNA356121	SAMN06115119	180064007	GERMAN RESEARCH CENTRE FOR GEOSCIENCES	public	fastq,sra	gs,s3	s3.us-east-1,gs.US	SRX3533699	Illumina MiSeq	SV_GLU_M1_En2	PAIRED	PCR	GENOMIC	plant metagenome	ILLUMINA	2018-01-05T00:00:00Z	SV_GLU_M1_En2	SRP128086	MIMARKS.survey,MIGS/MIMS/MIMARKS.plant-associated	19.07.13	Norway	Europe	Norway: Svalbard\, Gludneset	78.91155 N 12.07943 E		Scorpidium			tundra\, ENVO:01000180	peatland\, ENVO:00000044	organic material\, ENVO:01000155		2022-05-03		Moos1_Endophyte2
SRR8300933	38509	activated sludge metagenome	0	16	16	SRR8300933	AMPLICON	502	26012134	PRJNA509305	SAMN10577711	15354411	THE UNIVERSITY OF OKLAHOMA	public	sra,fastq	gs,s3	gs.US,s3.us-east-1	SRX5115723	Illumina MiSeq	PAIRED	PCR	METAGENOMIC	activated sludge metagenome	ILLUMINA	2018-12-12T00:00:00Z	CNWX4C	SRP173033	04.07.14	China	Asia	China	CNWX4CG16S	Metagenome or environmental	31.5284 N 120.3326 E	Activated sludge from wastewater treatment plant	4C	CNWX4
SRR8301573	43675	activated sludge metagenome	0	16	16	SRR8301573	AMPLICON	502	34972332	PRJNA509305	SAMN10577672	21308932	THE UNIVERSITY OF OKLAHOMA	public	sra,fastq	s3,gs	s3.us-east-1,gs.US	SRX5116273	Illumina MiSeq	PAIRED	PCR	METAGENOMIC	activated sludge metagenome	ILLUMINA	2018-12-12T00:00:00Z	CNSZ3AA	SRP173033	16.07.14	China	Asia	China	CNSZ3AAG16S	Metagenome or environmental	22.5357 N 114.0977 E	Activated sludge from wastewater treatment plant	3AA	CNSZ3
SRR8372146	136180	Bacteriastrum furcatum	16	16	16	SRR8372146	AMPLICON	252	41569634	PRJNA511650	SAMN10145354	22031495	SOUTHWEST UNIVERSITY OF SCIENCE AND TECHNOLOGY	public	sra,fastq	s3,gs	gs.US,s3.us-east-1	SRX5182211	Illumina HiSeq 1000	PAIRED	PCR	GENOMIC	Bacteriastrum furcatum	ILLUMINA	2019-01-04T00:00:00Z	bacteria diversity	SRP174521	19.01.18	China	Asia	China:hunan	As4.3	Microbe\, viral or environmental					sediment
ERR1447416	237966	metagenome	15	15	15	ERR1447416	AMPLICON	PRJEB14325	SAMEA4028377	46460657	WDRC KAUST	public	fastq,sra	gs,s3,ena	s3.us-east-1,gs.US,ena	ERX1517792	Illumina MiSeq	SINGLE	PCR	OTHER	metagenome	ILLUMINA	2017-12-02T00:00:00Z	SAMEA4028377	S3_B3	ERP015961	unspecified	01.12.17	16.11.18	WDRC KAUST	2017-12-01T17:02:39Z	2016-10-21T09:44:26Z	public	282	72371162	Nepal	Asia	15.12.15	WDRC KAUST	01.12.17	21.10.16	SAMEA4028377	S3_B3	Nepal water	Nepal	metagenome	Illumina_MiSeq	source tap	water
ERR1474632	186096	metagenome	15	15	15	ERR1474632	AMPLICON	PRJEB14612	SAMEA4051633	39125785	WDRC KAUST	public	fastq,unknown_contigs,sra	ena,s3,ncbi,gs	s3.us-east-1,ncbi.public,gs.US,ena	ERX1545769	Illumina MiSeq	SINGLE	PCR	METAGENOMIC	metagenome	ILLUMINA	2017-03-03T00:00:00Z	SAMEA4051633	17-Effluent-23Nov15	ERP016263	MBR-Pathogen-Effluent	01.03.17	16.11.18	WDRC KAUST	2017-03-01T17:07:12Z	2016-10-21T09:43:09Z	public	282	59770326	Saudi Arabia	Asia	2015	WDRC KAUST	01.03.17	21.10.16	SAMEA4051633	17-Effluent-23Nov15	MBR-Pathogen-Effluent	Saudi Arabia	metagenome	Illumina MiSeq	Sludge	Wastewater
ERR1851096	163129	activated sludge metagenome	15	15	15	ERR1851096	AMPLICON	PRJEB19518	SAMEA95577418	105198582	CENTER FOR MICROBIAL COMMUNITIES, AALBORG UNIVERSI	public	sra,unknown_contigs,fastq	s3,ena,ncbi,gs	ncbi.public,gs.US,s3.us-east-1,ena	ERX1913074	Illumina MiSeq	PAIRED	PCR	GENOMIC	activated sludge metagenome	ILLUMINA	2017-03-21T00:00:00Z	SAMEA95577418	ERS1565551	ERP021563	unspecified	20.03.17	16.11.18	Center for Microbial Communities\, Aalborg University	2017-03-20T17:01:24Z	2017-02-20T20:45:41Z	public	602	165808258	Denmark	Europe	19.08.13						MiDAS	Denmark	metagenome	Illumina MiSeq	Wastewater treatment plant	Wastewater activated sludge
ERR712996	163181	wastewater metagenome	15	15	15	ERR712996	AMPLICON	PRJEB8105	SAMEA3182169	105198582	AALBORG UNIVERSITY	public	fastq,sra	s3,gs,ena	s3.us-east-1,ena,gs.US	ERX656918	Illumina MiSeq	PAIRED	PCR	METAGENOMIC	wastewater metagenome	ILLUMINA	2015-03-06T00:00:00Z	SAMEA3182169	16S-AMP-1163	ERP009143	LIB-MIDAS-102-A-1	05.03.15	16.11.18	AALBORG UNIVERSITY	2015-03-05T17:03:37Z	2018-03-09T12:43:30Z	public	602	165808258	Denmark	Europe	19.08.13	AALBORG UNIVERSITY	05.03.15	09.03.18	SAMEA3182169	16S-AMP-1163	MiDAS-DK	Denmark	mimarks-survey	Illumina MiSeq	wastewater treatment plant	activated sludge
SRR1618443	12864	freshwater metagenome	0	0	15	SRR1618443	AMPLICON	SAMN03104995	20025501	UNIVERSITY LAVAL	public	sff,sra	s3,gs	gs.US,s3.us-east-1	SRX737972	454 GS FLX Titanium	SINGLE	PCR	METAGENOMIC	freshwater metagenome	LS454	2015-06-01T00:00:00Z	Sep_22_ResDwS	SRP049116	502	9282782	PRJNA263673	Sep_22_ResDwS	22.09.11	Sweden	Europe	MIGS/MIMS/MIMARKS.water,MIMS.me	Sweden:Uppsala		59.97 N 17.15 E		9 m
SRR1761054	300159	freshwater metagenome	0	15	15	SRR1761054	AMPLICON	502	163189156	SAMN03282237	93870614	UNIVERSITY OF WISCONSIN - MILWAUKEE	public	sra,fastq	s3,gs	s3.us-east-1,gs.US	SRX844381	Illumina MiSeq	SLM_beach_54	PAIRED	PCR	METAGENOMIC	freshwater metagenome	ILLUMINA	2015-01-15T00:00:00Z	PM_SUB_08_07_13	SRP052297	PRJNA272391	Metagenome or environmental	07.08.13	USA	North America	USA:MI\,Muskegon	43.223368 N 86.337708 W					freshwater beaches	not applicable				not applicable	not applicable	not applicable	not applicable	not applicable	not applicable
SRR1761085	222318	freshwater metagenome	0	15	15	SRR1761085	AMPLICON	502	128513506	SAMN03282268	72921991	UNIVERSITY OF WISCONSIN - MILWAUKEE	public	sra,fastq	s3,gs	gs.US,s3.us-east-1	SRX844412	Illumina MiSeq	SLM_beach_85	PAIRED	PCR	METAGENOMIC	freshwater metagenome	ILLUMINA	2015-01-15T00:00:00Z	PB_Berm_09_18_13	SRP052297	PRJNA272391	Metagenome or environmental	18.09.13	USA	North America	USA:WI\,Two Rivers	44.210906 N 87.507020 W					freshwater beaches	not applicable				not applicable	not applicable	not applicable	not applicable	not applicable	not applicable
SRR2153445	62088	activated sludge metagenome	15	15	15	SRR2153445	AMPLICON	250	30293816	SAMN03975671	16517876	PKU	public	fastq,sra	s3,gs	gs.US,s3.us-east-1	SRX1140520	Illumina MiSeq	7	SINGLE	PCR	METAGENOMIC	activated sludge metagenome	ILLUMINA	2016-06-01T00:00:00Z	7	SRP062219	PRJNA292372	MIMARKS.survey,MIGS/MIMS/MIMARKS.wastewater	2013-06-01	China	Asia	China	23.12 N 113.34 E	active_sludge	active_sludge	sludge
SRR2154159	62129	activated sludge metagenome	15	15	15	SRR2154159	AMPLICON	250	30293816	SAMN03976535	16517004	PKU	public	fastq,sra	s3,gs	gs.US,s3.us-east-1	SRX1141217	Illumina MiSeq	AS7	PAIRED	PCR	METAGENOMIC	activated sludge metagenome	ILLUMINA	2015-08-15T00:00:00Z	AS7	SRP062254	PRJNA292470	MIMARKS.survey,MIGS/MIMS/MIMARKS.wastewater	2013-06-01	China	Asia	China	23.12 N 113.34 E	active_sludge	active_sludge	sludge			L4-1
SRR2157944	44910	sediment metagenome	0	4	15	SRR2157944	AMPLICON	602	29552180	SAMN03988554	14945815	SHANDONG UNIVERSITY	public	fastq,sra	s3,gs	gs.US,s3.us-east-1	SRX1144571	Illumina MiSeq		SINGLE	PCR	METAGENOMIC	sediment metagenome	ILLUMINA	2015-08-13T00:00:00Z	Sediment microbial communities from Cattail constructed wetlands, Jinan, China - C-T	SRP062377	PRJNA292792	MIMS.me,MIGS/MIMS/MIMARKS.sediment	2014-05-01	China	Asia	China: Jinan	36.15 N 117.05 E	deciduous woodland	wetland	soil	5 cm
SRR2577996	2560513	beach sand metagenome	0	0	15	SRR2577996	AMPLICON	302	1322530480	SAMN03765403	824133560	UNIVERSITY OF MINNESOTA	public	sra,fastq	s3,gs	s3.us-east-1,gs.US	SRX1300173	Illumina HiSeq 2500		PAIRED	PCR	METAGENOMIC	beach sand metagenome	ILLUMINA	2016-02-11T00:00:00Z	Otaru Dream Beach	SRP064396	PRJNA238837	MIMS.me,MIGS/MIMS/MIMARKS.soil	30.09.13	Japan	Asia	Japan: Hokkaido	43.16 N 141.21 E	marine	beach	sand	10-30 cm
SRR3233758	30377	aquatic metagenome	15	15	15	SRR3233758	AMPLICON	416	30666273	PRJNA315049	SAMN04549098	19269153	INSTITUTE OF URBAN ENVIRONMENT, CAS	public	fastq,sra	gs,s3	s3.us-east-1,gs.US	SRX1639459	Illumina MiSeq		SINGLE	PCR	METAGENOMIC	aquatic metagenome	ILLUMINA	2017-01-25T00:00:00Z	XD5BP	SRP071908	Metagenome or environmental	12.12.14	China	Asia	China: Fujian	24.82 N 118.15 E	water												particle-associated		33
SRR3467615	619703	freshwater metagenome	0	15	15	SRR3467615	AMPLICON	502	454296446	PRJNA319378	SAMN04915546	293168655	UNIVERSITY OF MINNESOTA	public	fastq,sra	s3,gs	gs.US,s3.us-east-1	SRX1737190	Illumina HiSeq 2500	Currumbin 26	PAIRED	PCR	METAGENOMIC	freshwater metagenome	ILLUMINA	2016-05-04T00:00:00Z	Currumbin	SRP074203	Metagenome or environmental	not applicable	Australia	Oceania	Australia: Currumbin Ecovillage\, Queensland	not collected	rainwater tank
SRR3944919	108750	freshwater metagenome	0	5	15	SRR3944919	AMPLICON	588	89438218	PRJNA330881	SAMN05429907	42411072	PEKING UNIVERSITY	public	fastq,sra	gs,s3	gs.US,s3.us-east-1	SRX1970906	Illumina MiSeq	9CT_FSL	PAIRED	PCR	METAGENOMIC	freshwater metagenome	ILLUMINA	2017-12-05T00:00:00Z	9CT_FSL	SRP079372	Metagenome or environmental	2014-10-01	China	Asia	China	29.62 N 106.6 E	the Yangtze River						9CT_FSL
SRR5856739	28148	sludge metagenome	0	0	15	SRR5856739	AMPLICON	502	21352068	PRJNA395301	SAMN07375124	11839443	CHINESE ACADEMY OF SCIENCES	public	fastq,sra	s3,gs	gs.US,s3.us-east-1	SRX3025741	Illumina MiSeq	W7_1_4	PAIRED	PCR	METAGENOMIC	sludge metagenome	ILLUMINA	2018-07-21T00:00:00Z	W7_1_4	SRP113280	Metagenome or environmental	08.05.15	China	Asia	China:Beijing	not collected	sludge sample				not applicable			24
SRR5856755	32854	sludge metagenome	0	0	15	SRR5856755	AMPLICON	502	20551880	PRJNA395301	SAMN07375153	11477674	CHINESE ACADEMY OF SCIENCES	public	fastq,sra	s3,gs	gs.US,s3.us-east-1	SRX3025725	Illumina MiSeq	W7_6_3	PAIRED	PCR	METAGENOMIC	sludge metagenome	ILLUMINA	2018-07-21T00:00:00Z	W7_6_3	SRP113280	Metagenome or environmental	03.05.16	China	Asia	China:Beijing	not collected	sludge sample				not applicable			53
SRR6419797	435649	freshwater metagenome	0	15	15	SRR6419797	AMPLICON	602	301356986	PRJNA414894	SAMN08239898	189007010	UNIVERSIDADE FEDERAL DE SAO CARLOS (UFSCAR)	public	fastq,sra	gs,s3	gs.US,s3.us-east-1	SRX3512829	Illumina MiSeq	LMPB_FL30F	PAIRED	PCR	METAGENOMIC	freshwater metagenome	ILLUMINA	2018-03-05T00:00:00Z	30F	SRP127556	MIMARKS.survey,MIGS/MIMS/MIMARKS.water	13.09.13	Brazil	South America	Brazil: Para\, Curuai	2.1572 S 55.805249 W		freshwater biome	lake	water		0-30cm				2022-08-16
SRR6424149	130402	freshwater metagenome	0	0	15	SRR6424149	AMPLICON	600	95856647	PRJNA414894	SAMN08195187	47890522	UNIVERSIDADE FEDERAL DE SAO CARLOS (UFSCAR)	public	sra,fastq	s3,gs	gs.US,s3.us-east-1	SRX3516563	Illumina MiSeq	LMPB_s14A	PAIRED	PCR	METAGENOMIC	freshwater metagenome	ILLUMINA	2018-03-05T00:00:00Z	s14	SRP127556	MIMARKS.survey,MIGS/MIMS/MIMARKS.water	2015	Brazil	South America	Brazil: Amazon\, lake Janauaca	3.4091 S 60.24621 W		freshwater biome	lake	water		0-30cm			32m	Jun 92		LJ14	28. Sept	Feb 43
SRR6432735	411392	marine metagenome	0	0	15	SRR6432735	AMPLICON	302	135841714	PRJNA393056	SAMN07339958	90823267	UNIVERSIDAD DE CONCEPCION, CHILE	public	fastq,sra	gs,s3	gs.US,s3.us-east-1	SRX3524387	Illumina MiSeq	5D_200m_NBP513_3um	PAIRED	PCR	METAGENOMIC	marine metagenome	ILLUMINA	2017-12-31T00:00:00Z	OMZ_16S_iTag_seqs_(DNA)_5D_200m_NBP513_3um	SRP112624	Metagenome or environmental	16.07.13	uncalculated	uncalculated	Pacific Ocean	20.5260 S 70.7120 W	Sea water		Microorganisms from 4-6L of seawater were filtered through 20 and 3um size filters							Niskin bottle		Filtration and sequencing of biological material through Illumina MiSeq	5D_200m_NBP513_3um
SRR7890093	89368	aquatic metagenome	0	15	15	SRR7890093	AMPLICON	467	51695427	PRJNA491504	SAMN10097241	29795861	UNIVERSITY OF WISCONSIN - MILWAUKEE	public	fastq,sra	ncbi,gs,s3	ncbi.public,gs.US,s3.us-east-1	SRX4727625	Illumina MiSeq	BR3A	PAIRED	size fractionation	GENOMIC	aquatic metagenome	ILLUMINA	2019-05-31T00:00:00Z	BR3A	SRP162354	Metagenome or environmental	14.01.16	USA	North America	USA: Minneapolis\, Urban Farm Project	not applicable	aquaponics_system							BR3A
SRR8499472	129105	groundwater metagenome	0	15	15	SRR8499472	AMPLICON	449	67618053	PRJNA517456	SAMN10833505	34831283	CHINA UNIVERSITY OF GEOSCIENCE(WUHAN)	public	fastq,sra	s3,gs	gs.US,s3.us-east-1	SRX5303485	Illumina MiSeq	PAIRED	PCR	GENOMIC	groundwater metagenome	ILLUMINA	2019-04-15T00:00:00Z	1708_S1B2	SRP182747	2017-08-01	China	Asia	China:Jianghan plain	1708_S1B2	Metagenome or environmental	30.14 N 113.68 E	groundwater
DRR055411	351826	biofilm metagenome	0	14	14	DRR055411	AMPLICON	PRJDB4599	SAMD00047625	357551440	TIT-BB	public	sra	gs,s3	s3.us-east-1,gs.US	DRX050095	Illumina MiSeq	PAIRED	PCR	METAGENOMIC	biofilm metagenome	ILLUMINA	2017-04-17T00:00:00Z	SAMD00047625	SM-O	DRP003599								600	467611770	Japan	Asia	2015						Establishment of a model multi-species biofilm and metagenome analysis of biofilm and planktonic cell communities.
ERR1851336	177336	activated sludge metagenome	14	14	14	ERR1851336	AMPLICON	PRJEB19518	SAMEA95757418	127299660	CENTER FOR MICROBIAL COMMUNITIES, AALBORG UNIVERSI	public	unknown_contigs,sra,fastq	ena,gs,s3,ncbi	ena,gs.US,ncbi.public,s3.us-east-1	ERX1913314	Illumina MiSeq	PAIRED	PCR	GENOMIC	activated sludge metagenome	ILLUMINA	2017-03-21T00:00:00Z	SAMEA95757418	ERS1565791	ERP021563	unspecified	20.03.17	16.11.18	Center for Microbial Communities\, Aalborg University	2017-03-20T17:01:24Z	2017-02-20T20:46:15Z	public	602	188185802	Denmark	Europe	02.06.14						MiDAS	Denmark	metagenome	Illumina MiSeq	Wastewater treatment plant	Wastewater activated sludge
ERR713098	286554	wastewater metagenome	14	14	14	ERR713098	AMPLICON	SAMEA3182271	124847458	AALBORG UNIVERSITY	public	fastq,sra	ena,gs,s3	s3.us-east-1,ena,gs.US	ERX657020	Illumina MiSeq	PAIRED	PCR	METAGENOMIC	wastewater metagenome	ILLUMINA	2015-03-06T00:00:00Z	SAMEA3182271	ERP009143	602	207135558	PRJEB8105	LIB-MIDAS-338-A-1	19.08.07	Denmark	Europe			MiDAS-DK							mimarks-survey		05.03.15	05.03.15	16.11.18	09.03.18	wastewater treatment plant	wastewater treatment plant	activated sludge
SRR1761069	660583	freshwater metagenome	0	14	14	SRR1761069	AMPLICON	502	380804148	SAMN03282252	215798205	UNIVERSITY OF WISCONSIN - MILWAUKEE	public	fastq,sra	gs,s3	gs.US,s3.us-east-1	SRX844396	Illumina MiSeq	SLM_beach_69	PAIRED	PCR	METAGENOMIC	freshwater metagenome	ILLUMINA	2015-01-15T00:00:00Z	BB_Berm_09_18_13	SRP052297	PRJNA272391	Metagenome or environmental	18.09.13	USA	North America	USA:WI\,Milwaukee	43.062041 N 87.872869 W					freshwater beaches	not applicable				not applicable	not applicable	not applicable	not applicable	not applicable	not applicable
SRR2153419	33252	activated sludge metagenome	14	14	14	SRR2153419	AMPLICON	251	19758409	SAMN03975676	14079048	PKU	public	fastq,sra	gs,ncbi,s3	gs.US,s3.us-east-1,ncbi.public	SRX1140494	Illumina MiSeq	24	SINGLE	PCR	METAGENOMIC	activated sludge metagenome	ILLUMINA	2016-06-01T00:00:00Z	24	SRP062219	PRJNA292372	MIMARKS.survey,MIGS/MIMS/MIMARKS.wastewater	2013-10-01	China	Asia	China	23.12 N 113.39 E	active_sludge	active_sludge	sludge
SRR2154126	33285	activated sludge metagenome	14	14	14	SRR2154126	AMPLICON	251	19758409	SAMN03976540	9834371	PKU	public	fastq,sra	s3,gs	s3.us-east-1,gs.US	SRX1141185	Illumina MiSeq	AS24	PAIRED	PCR	METAGENOMIC	activated sludge metagenome	ILLUMINA	2015-08-15T00:00:00Z	AS24	SRP062254	PRJNA292470	MIMARKS.survey,MIGS/MIMS/MIMARKS.wastewater	2013-10-01	China	Asia	China	23.12 N 113.39 E	active_sludge	active_sludge	sludge			D3
SRR2157957	33485	sediment metagenome	0	0	14	SRR2157957	AMPLICON	602	21958552	SAMN03988625	11151964	SHANDONG UNIVERSITY	public	sra,fastq	s3,gs	s3.us-east-1,gs.US	SRX1144587	Illumina MiSeq		SINGLE	PCR	METAGENOMIC	sediment metagenome	ILLUMINA	2015-08-13T00:00:00Z	sediment microbial communities from Hornwort constructed wetlands, Jinan, China - H-T	SRP062379	PRJNA292802	MIMS.me,MIGS/MIMS/MIMARKS.sediment	2014-05-01	China	Asia	China: Jinan	36.23 N 117.05 E	deciduous woodland	wetland	soil	5 cm
SRR6309087	42126	freshwater metagenome	14	14	14	SRR6309087	AMPLICON	501	21829637	PRJNA412984	SAMN08043505	14120958	UNIVERSITY OF MICHIGAN	public	sra,fastq	gs,s3	gs.US,s3.us-east-1	SRX3409457	Illumina MiSeq	Library_MDPH2P915	PAIRED	RANDOM	METAGENOMIC	freshwater metagenome	ILLUMINA	2017-11-20T00:00:00Z	MDPH2P915	SRP125311	MIMARKS.survey,MIGS/MIMS/MIMARKS.water	30.09.15	USA	North America	USA: Muskegon Lake	43.223917 N 86.2972 W		freshwater	lake	water		2022-05-23	2
SRR6309162	27409	freshwater metagenome	14	14	14	SRR6309162	AMPLICON	501	14424116	PRJNA412984	SAMN08043499	9417476	UNIVERSITY OF MICHIGAN	public	sra,fastq	gs,s3	s3.us-east-1,gs.US	SRX3409382	Illumina MiSeq	Library_MDPH1P915	PAIRED	RANDOM	METAGENOMIC	freshwater metagenome	ILLUMINA	2017-11-20T00:00:00Z	MDPH1P915	SRP125311	MIMARKS.survey,MIGS/MIMS/MIMARKS.water	30.09.15	USA	North America	USA: Muskegon Lake	43.223917 N 86.2972 W		freshwater	lake	water		2022-05-23	1
SRR8084373	36019	soil metagenome	14	14	14	SRR8084373	RNA-Seq	373	24113460	PRJNA491279	SAMN10264149	13737120	ZHEJIANG UNIVERSITY	public	fastq,sra	gs,s3,ncbi	s3.us-east-1,ncbi.public,gs.US	SRX4911447	Illumina HiSeq 2000	PAIRED	PCR	METAGENOMIC	soil metagenome	ILLUMINA	2019-03-01T00:00:00Z	J2UBB2	SRP161910	20.03.16	China	Asia	China:Zhejiang	J21	Metagenome or environmental	29.28 N 119.33 E	Ultisol soil			not collected
ERR1942586	128979	estuary metagenome	0	13	13	ERR1942586	OTHER	PRJEB20502	SAMEA103983834	23306937	UNIVERSITY OF CALIFORNIA SAN DIEGO MICROBIOME INIT	public	sra,fastq	ena,s3,gs	gs.US,s3.us-east-1,ena	ERX2003119	Illumina MiSeq	SINGLE	PCR	METAGENOMIC	estuary metagenome	ILLUMINA	2017-06-01T00:00:00Z	SAMEA103983834	qiita_sid_10780:10780.MCC70	ERP022659	10780.MCC70	31.05.17	16.11.18	University of California San Diego Microbiome Initiative	2017-05-31T17:02:00Z	2017-04-19T21:19:08Z	public	363	52952383	Australia	Oceania		UCSDMI	31.05.17	19.04.17	SAMEA103983834	qiita_sid_10780:10780.MCC70
SRR2083864	144289	freshwater metagenome	0	13	13	SRR2083864	AMPLICON	302	47800258	SAMN03798223	29778899	BC CENTRE FOR DISEASE CONTROL	public	fastq,sra	gs,s3	s3.us-east-1,gs.US	SRX1078346	Illumina MiSeq	AGR0800A.Q2	PAIRED	PCR	METAGENOMIC	freshwater metagenome	ILLUMINA	2015-07-01T00:00:00Z	AGR0800A.Q2	SRP059841	PRJNA287840	MIMS.me,MIGS/MIMS/MIMARKS.water	30.04.13	Canada	North America	Canada: Southwestern British Columbia	49 N 123 W	watershed biome	agricultural	fresh water	not applicable			PyNAST 1.2.2	0800A	Q2
SRR2083868	141259	freshwater metagenome	0	13	13	SRR2083868	AMPLICON	302	46395656	SAMN03798227	28368555	BC CENTRE FOR DISEASE CONTROL	public	fastq,sra	gs,s3	gs.US,s3.us-east-1	SRX1078350	Illumina MiSeq	AGR0800B.Q2	PAIRED	PCR	METAGENOMIC	freshwater metagenome	ILLUMINA	2015-07-01T00:00:00Z	AGR0800B.Q2	SRP059841	PRJNA287840	MIMS.me,MIGS/MIMS/MIMARKS.water	30.04.13	Canada	North America	Canada: Southwestern British Columbia	49 N 123 W	watershed biome	agricultural	fresh water	not applicable			PyNAST 1.2.2	0800B	Q2
SRR2153428	59175	activated sludge metagenome	13	13	13	SRR2153428	AMPLICON	250	30664918	SAMN03975667	24053279	PKU	public	fastq,sra	ncbi,s3,gs	ncbi.public,gs.US,s3.us-east-1	SRX1140503	Illumina MiSeq	3	PAIRED	PCR	METAGENOMIC	activated sludge metagenome	ILLUMINA	2016-06-01T00:00:00Z	3	SRP062219	PRJNA292372	MIMARKS.survey,MIGS/MIMS/MIMARKS.wastewater	2013-06-01	China	Asia	China	23.12 N 113.30 E	active_sludge	active_sludge	sludge
SRR2154138	59168	activated sludge metagenome	13	13	13	SRR2154138	AMPLICON	250	30664918	SAMN03976531	16780719	PKU	public	sra,fastq	s3,gs	gs.US,s3.us-east-1	SRX1141197	Illumina MiSeq	AS3	PAIRED	PCR	METAGENOMIC	activated sludge metagenome	ILLUMINA	2015-08-15T00:00:00Z	AS3	SRP062254	PRJNA292470	MIMARKS.survey,MIGS/MIMS/MIMARKS.wastewater	2013-06-01	China	Asia	China	23.12 N 113.30 E	active_sludge	active_sludge	sludge			D3
SRR3112802	105994	aquatic metagenome	0	13	13	SRR3112802	WCS	452	89996806	PRJNA309092	SAMN04422596	22925312	MONASH UNIVERSITY	public	fastq,sra	s3,gs	s3.us-east-1,gs.US	SRX1540975	Illumina MiSeq	BANKABT13225913S24	PAIRED	PCR	METAGENOMIC	aquatic metagenome	ILLUMINA	2016-06-01T00:00:00Z	BANKABT13225913S24	SRP068762	Metagenome or environmental	13.02.13	Australia	Oceania	Australia: Abbotsford	not collected	soil							BANKABT13225913S24	QIIME
SRR3944942	148911	freshwater metagenome	0	0	13	SRR3944942	AMPLICON	591	109275588	PRJNA330881	SAMN05429676	58532133	PEKING UNIVERSITY	public	fastq,sra	s3,gs	gs.US,s3.us-east-1	SRX1970929	Illumina MiSeq	16LS_FSR	PAIRED	PCR	METAGENOMIC	freshwater metagenome	ILLUMINA	2017-12-05T00:00:00Z	16LS_FSR	SRP079372	Metagenome or environmental	2014-10-01	China	Asia	China	29.67 N 113.32 E	the Yangtze River						16LS_FSR
SRR5173750	36433	freshwater metagenome	13	13	13	SRR5173750	AMPLICON	500	19461500	PRJNA360847	SAMN06215879	12495555	OKLAHOMA STATE UNIVERSITY	public	contigs,sra,fastq	gs,s3,ncbi	ncbi.public,gs.US,s3.us-east-1	SRX2486647	Illumina MiSeq	Tree_Bot_FL_Sept	PAIRED	PCR	METAGENOMIC	freshwater metagenome	ILLUMINA	2017-01-18T00:00:00Z	Tree_Bot_FL_Sept	SRP096639	MIMS.me,MIGS/MIMS/MIMARKS.water	2015-09-01	USA	North America	USA: Oklahoma	36.565 N 94.917 W		Freshwater	35 M	Lake	water
SRR5856732	20469	sludge metagenome	0	0	13	SRR5856732	AMPLICON	502	15150862	PRJNA395301	SAMN07375125	8518628	CHINESE ACADEMY OF SCIENCES	public	sra,fastq	s3,gs	gs.US,s3.us-east-1	SRX3025748	Illumina MiSeq	W7_1_5	PAIRED	PCR	METAGENOMIC	sludge metagenome	ILLUMINA	2018-07-21T00:00:00Z	W7_1_5	SRP113280	Metagenome or environmental	08.05.15	China	Asia	China:Beijing	not collected	sludge sample				not applicable			25
SRR6161334	314452	plant metagenome	13	13	13	SRR6161334	AMPLICON	253	82111101	PRJNA385484	SAMN07654348	28027349	OAK RIDGE NATIONAL LABORATORY	public	fastq,sra	gs,s3	gs.US,s3.us-east-1	SRX3272606	Illumina MiSeq	SBSTD4	SINGLE	PCR	METAGENOMIC	plant metagenome	ILLUMINA	2017-10-11T00:00:00Z	SBSTD4	SRP119796	MIMARKS.survey,MIGS/MIMS/MIMARKS.plant-associated	2014-08-01	USA	North America	USA: Knoxville	35.84 N 83.96 W		deciduous forest	plantation	Soil	Populus trichocarpa x deltoides
SRR8301263	54355	activated sludge metagenome	0	13	13	SRR8301263	AMPLICON	502	38473782	PRJNA509305	SAMN10577620	23774702	THE UNIVERSITY OF OKLAHOMA	public	fastq,sra	s3,gs	gs.US,s3.us-east-1	SRX5115989	Illumina MiSeq	PAIRED	PCR	METAGENOMIC	activated sludge metagenome	ILLUMINA	2018-12-12T00:00:00Z	CNHB7A	SRP173033	09.07.14	China	Asia	China	CNHB7AG16S	Metagenome or environmental	45.7579 N 126.7544 E	Activated sludge from wastewater treatment plant	7A	CNHB5
SRR8401986	13329	sludge metagenome	13	13	13	SRR8401986	AMPLICON	346	14793227	PRJNA513057	SAMN10693970	11274860	SHIN'S LAB	public	sra,fastq	gs,s3	gs.US,s3.us-east-1	SRX5211275	Ion Torrent PGM	SINGLE	PCR	METAGENOMIC	sludge metagenome	ION_TORRENT	2019-01-07T00:00:00Z	Activated sludge	SRP176383	07.07.17	uncalculated	uncalculated	Korea: Daegu	sample_14	Metagenome or environmental	35.907 N 128.5950 E	Shincheon Municipal Wastewater Treatment Plant			environment sample
DRR072426	60129	sludge metagenome	0	12	12	DRR072426	AMPLICON	PRJDB5190	SAMD00063978	33073464	UIUC	public	contigs,sra	gs,s3,ncbi	gs.US,s3.us-east-1,ncbi.public	DRX066364	Illumina MiSeq	PAIRED	PCR	METAGENOMIC	sludge metagenome	ILLUMINA	2017-01-01T00:00:00Z	SAMD00063978	HKSW4	DRP003399								600	44995800	China	Asia	17.12.14						Anaerobic digester microbiome in municipal wastewater treatment plants
ERR376113	420345	uncultured bacterium	0	12	12	ERR376113	AMPLICON	PRJEB5014	SAMEA2259758	556756315	SC	public	sra,sff	ena,s3,gs	gs.US,s3.us-east-1,ena	ERX348490	454 GS FLX Titanium	SINGLE	PCR	GENOMIC	uncultured bacterium	LS454	2014-05-14T00:00:00Z	SAMEA2259758	aw6_P6-sc-1778726	ERP004371	G69X4RY02	29.11.13	16.11.18	Wellcome Sanger Institute	2013-11-29T13:34:42Z	2018-03-09T10:31:49Z	public	551	265800392				SC	29.11.13	09.03.18	SAMEA2259758	aw6_P6-sc-1778726
SRR1761087	308472	freshwater metagenome	0	12	12	SRR1761087	AMPLICON	502	168720694	SAMN03282270	97199522	UNIVERSITY OF WISCONSIN - MILWAUKEE	public	sra,fastq	s3,gs	gs.US,s3.us-east-1	SRX844414	Illumina MiSeq	SLM_beach_87	PAIRED	PCR	METAGENOMIC	freshwater metagenome	ILLUMINA	2015-01-15T00:00:00Z	PB_SUB_09_18_13	SRP052297	PRJNA272391	Metagenome or environmental	18.09.13	USA	North America	USA:WI\,Two Rivers	44.210906 N 87.507020 W					freshwater beaches	not applicable				not applicable	not applicable	not applicable	not applicable	not applicable	not applicable
SRR2083924	146665	freshwater metagenome	0	12	12	SRR2083924	AMPLICON	302	49011278	SAMN03798283	29960732	BC CENTRE FOR DISEASE CONTROL	public	fastq,sra	gs,s3	gs.US,s3.us-east-1	SRX1078406	Illumina MiSeq	AGR1410B.Q2	PAIRED	PCR	METAGENOMIC	freshwater metagenome	ILLUMINA	2015-07-01T00:00:00Z	AGR1410B.Q2	SRP059841	PRJNA287840	MIMS.me,MIGS/MIMS/MIMARKS.water	30.04.13	Canada	North America	Canada: Southwestern British Columbia	49 N 123 W	watershed biome	agricultural	fresh water	not applicable			PyNAST 1.2.2	1410B	Q2
SRR2084013	202682	freshwater metagenome	12	12	12	SRR2084013	AMPLICON	302	68905226	SAMN03798372	45925951	BC CENTRE FOR DISEASE CONTROL	public	sra,fastq	s3,gs	gs.US,s3.us-east-1	SRX1078495	Illumina MiSeq	URB1210B.Q3	PAIRED	PCR	METAGENOMIC	freshwater metagenome	ILLUMINA	2015-07-01T00:00:00Z	URB1210B.Q3	SRP059841	PRJNA287840	MIMS.me,MIGS/MIMS/MIMARKS.water	31.07.13	Canada	North America	Canada: Southwestern British Columbia	49 N 123 W	watershed biome	urban	fresh water	not applicable			PyNAST 1.2.2	1210B	Q3
SRR2962951	45035	freshwater metagenome	12	12	12	SRR2962951	AMPLICON	501	23581976	SAMN04299302	14456271	UNIVERSITY OF MICHIGAN	public	fastq,sra	gs,s3	s3.us-east-1,gs.US	SRX1453866	Illumina MiSeq	BAKH13um	PAIRED	PCR	METAGENOMIC	freshwater metagenome	ILLUMINA	2015-12-05T00:00:00Z	BAKH13um	SRP066777	PRJNA304344	MIMS.me,MIGS/MIMS/MIMARKS.water	05.08.13	USA	North America	USA: Michigan\, Barry County\, Baker Lake	42.6464 N 85.5027 W	Freshwater	Lake	Water	5.5 m
SRR3233753	25467	aquatic metagenome	12	12	12	SRR3233753	AMPLICON	412	28895417	PRJNA315049	SAMN04549095	18013890	INSTITUTE OF URBAN ENVIRONMENT, CAS	public	fastq,sra	gs,s3	s3.us-east-1,gs.US	SRX1639444	Illumina MiSeq		SINGLE	PCR	METAGENOMIC	aquatic metagenome	ILLUMINA	2017-01-25T00:00:00Z	XD4BP	SRP071908	Metagenome or environmental	28.11.14	China	Asia	China: Fujian	24.82 N 118.15 E	water												particle-associated		30
SRR3598175	158554	freshwater metagenome	0	12	12	SRR3598175	AMPLICON	502	89236524	PRJNA323602	SAMN05182305	60072138	UNIVERSITY OF GEORGIA	public	fastq,sra	s3,gs	gs.US,s3.us-east-1	SRX1805196	Illumina MiSeq	NORO517_SP13	PAIRED	PCR	METAGENOMIC	freshwater metagenome	ILLUMINA	2016-05-31T00:00:00Z	NORO517_SP13	SRP075852	MIMARKS.survey,MIGS/MIMS/MIMARKS.water	20.04.13	USA	North America	USA: Upper Oconnee Watershed\, Georgia	33.968 N 83.3792 W		fresh water	0.13 -0.35m	stream	water						filtration			2022-06-07
SRR3944764	95178	freshwater metagenome	0	0	12	SRR3944764	AMPLICON	591	65326282	PRJNA330881	SAMN05429767	31492377	PEKING UNIVERSITY	public	fastq,sra	gs,s3	gs.US,s3.us-east-1	SRX1970751	Illumina MiSeq	29LDX_FSB	PAIRED	PCR	METAGENOMIC	freshwater metagenome	ILLUMINA	2017-12-05T00:00:00Z	29LDX_FSB	SRP079372	Metagenome or environmental	2014-10-01	China	Asia	China	30.35 N 106.58 E	the Yangtze River						29LDX_FSB
SRR3944832	125047	freshwater metagenome	0	0	12	SRR3944832	AMPLICON	591	100481426	PRJNA330881	SAMN05429829	55251145	PEKING UNIVERSITY	public	sra,fastq	s3,gs	s3.us-east-1,gs.US	SRX1970819	Illumina MiSeq	38DJK_FSL	PAIRED	PCR	METAGENOMIC	freshwater metagenome	ILLUMINA	2017-12-05T00:00:00Z	38DJK_FSL	SRP079372	Metagenome or environmental	2014-10-01	China	Asia	China	32.51 N 111.51 E	the Yangtze River						38DJK_FSL
SRR5124750	167361	aquatic metagenome	12	12	12	SRR5124750	AMPLICON	501	85666413	PRJNA356973	SAMN06162539	51679391	UNIVERSITY OF MISSISSIPPI	public	fastq,sra,contigs	ncbi,s3,gs	gs.US,s3.us-east-1,ncbi.public	SRX2439650	Illumina MiSeq	mis730p3	PAIRED	PCR	METAGENOMIC	aquatic metagenome	ILLUMINA	2016-12-27T00:00:00Z	mis730p3	SRP095502	Metagenome or environmental	30.07.13	USA	North America	USA: Lower Mississippi River	missing	NA66
SRR5856753	35092	sludge metagenome	0	0	12	SRR5856753	AMPLICON	502	22429862	PRJNA395301	SAMN07375155	12498684	CHINESE ACADEMY OF SCIENCES	public	fastq,sra	gs,s3	s3.us-east-1,gs.US	SRX3025727	Illumina MiSeq	W7_6_5	PAIRED	PCR	METAGENOMIC	sludge metagenome	ILLUMINA	2018-07-21T00:00:00Z	W7_6_5	SRP113280	Metagenome or environmental	03.05.16	China	Asia	China:Beijing	not collected	sludge sample				not applicable			55
SRR5922910	35704	wastewater metagenome	0	0	12	SRR5922910	AMPLICON	602	25481456	PRJNA397456	SAMN07452591	14969222	BEIJING UNIVERSITY OF TECHNOLOGY	public	sra,fastq	s3,gs	gs.US,s3.us-east-1	SRX3083484	Illumina MiSeq		PAIRED	PCR	METAGENOMIC	wastewater metagenome	ILLUMINA	2018-08-10T00:00:00Z	R2-201612-3	SRP115178	MIMS.me,MIGS/MIMS/MIMARKS.wastewater	27.08.16	China	Asia	China: Beijing	39.9 N 116.3 E		active sludge	wastewater	water
SRR6513193	225877	freshwater metagenome	0	12	12	SRR6513193	AMPLICON	601	168042797	PRJNA431582	SAMN08397082	115425791	UNITED STATES GEOLOGICAL SURVEY	public	sra,fastq	gs,s3	s3.us-east-1,gs.US	SRX3601197	Illumina MiSeq	11B_S33	PAIRED	PCR	METAGENOMIC	freshwater metagenome	ILLUMINA	2018-06-07T00:00:00Z	11B_S33	SRP131414	MIMS.me,MIGS/MIMS/MIMARKS.water	13.09.15	USA	North America	USA: New York\, Cortland vicinity\, tributary of Beaver Creek	42.56 N 76.25 W					woodland	stream	water							1 ft
SRR6814736	167341	aquatic metagenome	12	12	12	SRR6814736	AMPLICON	501	85666413	PRJNA358603	SAMN06176738	51679395	UNIVERSITY OF MISSISSIPPI	public	sra	s3,gs	s3.us-east-1,gs.US	SRX3771575	Illumina MiSeq	073013p3	PAIRED	PCR	METAGENOMIC	aquatic metagenome	ILLUMINA	2018-03-08T00:00:00Z	073013p3	SRP134097	Metagenome or environmental	30.07.13	USA	North America	USA: Mississippi River\, Tunica\, MS	missing	NA138
SRR8301287	65960	activated sludge metagenome	0	12	12	SRR8301287	AMPLICON	502	43699100	PRJNA509305	SAMN10577771	25008710	THE UNIVERSITY OF OKLAHOMA	public	sra,fastq	s3,gs	s3.us-east-1,gs.US	SRX5115965	Illumina MiSeq	PAIRED	PCR	METAGENOMIC	activated sludge metagenome	ILLUMINA	2018-12-12T00:00:00Z	TWKS2C	SRP173033	15.07.14	Taiwan	Asia	Taiwan	TWKS2CG16S	Metagenome or environmental	22.6842 N 120.4323 E	Activated sludge from wastewater treatment plant	2C	TWKS2
SRR2083928	134807	freshwater metagenome	0	11	11	SRR2083928	AMPLICON	302	44562214	SAMN03798287	27472326	BC CENTRE FOR DISEASE CONTROL	public	sra,fastq	s3,gs	gs.US,s3.us-east-1	SRX1078410	Illumina MiSeq	AGR1600A.Q2	PAIRED	PCR	METAGENOMIC	freshwater metagenome	ILLUMINA	2015-07-01T00:00:00Z	AGR1600A.Q2	SRP059841	PRJNA287840	MIMS.me,MIGS/MIMS/MIMARKS.water	30.04.13	Canada	North America	Canada: Southwestern British Columbia	49 N 123 W	watershed biome	agricultural	fresh water	not applicable			PyNAST 1.2.2	1600A	Q2
SRR2153416	81224	activated sludge metagenome	11	11	11	SRR2153416	AMPLICON	250	40646467	SAMN03975664	31750008	PKU	public	fastq,sra	s3,ncbi,gs	ncbi.public,s3.us-east-1,gs.US	SRX1140491	Illumina MiSeq	1	PAIRED	PCR	METAGENOMIC	activated sludge metagenome	ILLUMINA	2016-06-01T00:00:00Z	1	SRP062219	PRJNA292372	MIMARKS.survey,MIGS/MIMS/MIMARKS.wastewater	2013-06-01	China	Asia	China	23.12 N 113.28 E	active_sludge	active_sludge	sludge
SRR2154122	81271	activated sludge metagenome	11	11	11	SRR2154122	AMPLICON	250	40646467	SAMN03976529	22103384	PKU	public	fastq,sra	gs,s3	s3.us-east-1,gs.US	SRX1141181	Illumina MiSeq	AS1	PAIRED	PCR	METAGENOMIC	activated sludge metagenome	ILLUMINA	2015-08-15T00:00:00Z	AS1	SRP062254	PRJNA292470	MIMARKS.survey,MIGS/MIMS/MIMARKS.wastewater	2013-06-01	China	Asia	China	23.12 N 113.29 E	active_sludge	active_sludge	sludge			D1
SRR3944947	126972	freshwater metagenome	0	0	11	SRR3944947	AMPLICON	590	99993442	PRJNA330881	SAMN05429681	48311339	PEKING UNIVERSITY	public	fastq,sra	s3,gs	gs.US,s3.us-east-1	SRX1970934	Illumina MiSeq	17WH_FSB	PAIRED	PCR	METAGENOMIC	freshwater metagenome	ILLUMINA	2017-12-05T00:00:00Z	17WH_FSB	SRP079372	Metagenome or environmental	2014-10-01	China	Asia	China	30.62 N 114.32 E	the Yangtze River						17WH_FSB
SRR5856756	24961	sludge metagenome	0	0	11	SRR5856756	AMPLICON	502	16728648	PRJNA395301	SAMN07375154	9237050	CHINESE ACADEMY OF SCIENCES	public	sra,fastq	s3,gs	gs.US,s3.us-east-1	SRX3025724	Illumina MiSeq	W7_6_4	PAIRED	PCR	METAGENOMIC	sludge metagenome	ILLUMINA	2018-07-21T00:00:00Z	W7_6_4	SRP113280	Metagenome or environmental	03.05.16	China	Asia	China:Beijing	not collected	sludge sample				not applicable			54
SRR7511018	117307	soil metagenome	0	11	11	SRR7511018	AMPLICON	502	102325672	PRJNA480520	SAMN09642491	70290817	NORTHWEST MISSOURI STATE UNIVERSITY	public	sra,fastq	s3,gs	gs.US,s3.us-east-1	SRX4381121	Illumina MiSeq	E19	PAIRED	PCR	METAGENOMIC	soil metagenome	ILLUMINA	2018-08-14T00:00:00Z	E19	SRP153081	Metagenome or environmental	01.08.15	USA	North America	USA:Oklahoma\,Picher	36.9873 N 94.7626 W	soil	not applicable
SRR7818477	22265	activated sludge metagenome	11	11	11	SRR7818477	AMPLICON	602	46078886	PRJNA490320	SAMN10032939	28178020	UNIVERSITY OF MINNESOTA	public	sra	s3,gs,ncbi	gs.US,s3.us-east-1,ncbi.public	SRX4669845	Illumina MiSeq	4d19_S27_L001_R1_001.fastq.gz	PAIRED	PCR	METAGENOMIC	activated sludge metagenome	ILLUMINA	2019-06-01T00:00:00Z	SBR4Week19For	SRP161481	Metagenome or environmental	23.11.15	USA	North America	USA: Brainerd Wastewater Treatment Facility\, Brainerd\, Minnesota	not collected	not collected		15mL collected\, 50uL for DNA Extraction	SBR_4_Week_19_For
SRR8402004	20951	sludge metagenome	11	11	11	SRR8402004	AMPLICON	308	12621660	PRJNA513057	SAMN10693970	9811807	SHIN'S LAB	public	fastq,sra	gs,s3	s3.us-east-1,gs.US	SRX5211257	Ion Torrent PGM	SINGLE	PCR	METAGENOMIC	sludge metagenome	ION_TORRENT	2019-01-07T00:00:00Z	Activated sludge	SRP176383	07.07.17	uncalculated	uncalculated	Korea: Daegu	sample_7	Metagenome or environmental	35.907 N 128.5950 E	Shincheon Municipal Wastewater Treatment Plant			environment sample
ERR1671114	51537	metagenome	0	0	10	ERR1671114	AMPLICON	PRJEB15624	SAMEA4478175	25122946	AALBORG UNIVERSITY	public	contigs,sra,fastq	gs,ncbi,ena,s3	ena,s3.us-east-1,ncbi.public,gs.US	ERX1741166	Illumina MiSeq	PAIRED	PCR	OTHER	metagenome	ILLUMINA	2016-10-06T00:00:00Z	SAMEA4478175	16SAMP-8060	ERP017451	unspecified	05.10.16	16.11.18	AALBORG UNIVERSITY	2016-10-05T17:03:11Z	2016-10-04T14:06:30Z	public	602	39066790				AALBORG UNIVERSITY	05.10.16	04.10.16	SAMEA4478175	16SAMP-8060
ERR1851061	90431	activated sludge metagenome	10	10	10	ERR1851061	AMPLICON	PRJEB19518	SAMEA95551168	42347405	CENTER FOR MICROBIAL COMMUNITIES, AALBORG UNIVERSI	public	fastq,sra,unknown_contigs	gs,ncbi,s3,ena	s3.us-east-1,ena,ncbi.public,gs.US	ERX1913039	Illumina MiSeq	PAIRED	PCR	GENOMIC	activated sludge metagenome	ILLUMINA	2017-03-21T00:00:00Z	SAMEA95551168	ERS1565516	ERP021563	unspecified	20.03.17	16.11.18	Center for Microbial Communities\, Aalborg University	2017-03-20T17:01:24Z	2017-02-20T20:45:38Z	public	602	71553118	Denmark	Europe	28.10.12						MiDAS	Denmark	metagenome	Illumina MiSeq	Wastewater treatment plant	Wastewater activated sludge
ERR1851400	125384	activated sludge metagenome	10	10	10	ERR1851400	AMPLICON	PRJEB19518	SAMEA95805418	89345648	CENTER FOR MICROBIAL COMMUNITIES, AALBORG UNIVERSI	public	sra,fastq,unknown_contigs	ncbi,s3,gs,ena	s3.us-east-1,ena,gs.US,ncbi.public	ERX1913378	Illumina MiSeq	PAIRED	PCR	GENOMIC	activated sludge metagenome	ILLUMINA	2017-03-21T00:00:00Z	SAMEA95805418	ERS1565855	ERP021563	unspecified	20.03.17	16.11.18	Center for Microbial Communities\, Aalborg University	2017-03-20T17:01:23Z	2017-02-20T20:46:23Z	public	602	141862504	Denmark	Europe	19.08.11						MiDAS	Denmark	metagenome	Illumina MiSeq	Wastewater treatment plant	Wastewater activated sludge
ERR2703530	152130	Homo sapiens	0	10	10	ERR2703530	AMPLICON	PRJEB25915	SAMEA4657761	67130017	UNIVERSITY OF CALIFORNIA, SAN FRANCISCO	public	fastq,sra	ena,gs,s3	gs.US,ena,s3.us-east-1	ERX2717917	Illumina MiSeq	PAIRED	PCR	METAGENOMIC	Homo sapiens	ILLUMINA	2018-07-18T00:00:00Z	SAMEA4657761	X7326.TN	ERP107880	X7326.TN	17.07.18	16.11.18	University of California\, San Francisco	2018-06-01T17:04:02Z	2018-05-10T00:40:11Z	public	602	110010684	USA	North America	2017	UCSF	01.06.18	10.05.18	SAMEA4657761	X7326.TN	Profiling cutaneous microbiome community by 16S rRNA (V1-V3) in psoriasis patients	USA	mimarks-survey	Illumina MiSeq PE693	skin	skin swab
ERR712948	91220	microbial mat metagenome	10	10	10	ERR712948	AMPLICON	PRJEB8105	SAMEA3182121	42347405	AALBORG UNIVERSITY	public	fastq,sra	ena,gs,s3	gs.US,s3.us-east-1,ena	ERX656870	Illumina MiSeq	PAIRED	PCR	METAGENOMIC	wastewater metagenome	ILLUMINA	2015-03-06T00:00:00Z	SAMEA3182121	16S-AMP-1093	ERP009143	LIB-MIDAS-53-A-1	05.03.15	16.11.18	AALBORG UNIVERSITY	2015-03-05T17:03:37Z	2018-03-09T12:43:15Z	public	602	71553118	Denmark	Europe	28.10.12	AALBORG UNIVERSITY	05.03.15	09.03.18	SAMEA3182121	16S-AMP-1093	MiDAS-DK	Denmark	mimarks-survey	Illumina MiSeq	wastewater treatment plant	activated sludge
ERR713438	125294	wastewater metagenome	10	10	10	ERR713438	AMPLICON	SAMEA3182611	89345648	AALBORG UNIVERSITY	public	sra,fastq	gs,s3,ena	ena,gs.US,s3.us-east-1	ERX657360	Illumina MiSeq	PAIRED	PCR	METAGENOMIC	wastewater metagenome	ILLUMINA	2015-03-06T00:00:00Z	SAMEA3182611	ERP009143	602	141862504	PRJEB8105	7-2011-3	19.08.11	Denmark	Europe			MiDAS-DK							mimarks-survey		05.03.15	05.03.15	16.11.18	09.03.18	wastewater treatment plant	wastewater treatment plant	activated sludge
SRR2083863	242382	freshwater metagenome	0	10	10	SRR2083863	AMPLICON	302	86108354	SAMN03798222	61071145	BC CENTRE FOR DISEASE CONTROL	public	sra,fastq	gs,s3	gs.US,s3.us-east-1	SRX1078345	Illumina MiSeq	AGR0800A.Q1	PAIRED	PCR	METAGENOMIC	freshwater metagenome	ILLUMINA	2015-07-01T00:00:00Z	AGR0800A.Q1	SRP059841	PRJNA287840	MIMS.me,MIGS/MIMS/MIMARKS.water	29.01.13	Canada	North America	Canada: Southwestern British Columbia	49 N 123 W	watershed biome	agricultural	fresh water	not applicable			PyNAST 1.2.2	0800A	Q1
SRR2083900	142216	freshwater metagenome	10	10	10	SRR2083900	AMPLICON	302	48536534	SAMN03798259	29860717	BC CENTRE FOR DISEASE CONTROL	public	sra,fastq	s3,gs	s3.us-east-1,gs.US	SRX1078382	Illumina MiSeq	AGR1200B.Q2	PAIRED	PCR	METAGENOMIC	freshwater metagenome	ILLUMINA	2015-07-01T00:00:00Z	AGR1200B.Q2	SRP059841	PRJNA287840	MIMS.me,MIGS/MIMS/MIMARKS.water	30.04.13	Canada	North America	Canada: Southwestern British Columbia	49 N 123 W	watershed biome	agricultural	fresh water	not applicable			PyNAST 1.2.2	1200B	Q2
SRR2083940	156352	freshwater metagenome	0	10	10	SRR2083940	AMPLICON	302	52214894	SAMN03798299	31929731	BC CENTRE FOR DISEASE CONTROL	public	fastq,sra	gs,s3	gs.US,s3.us-east-1	SRX1078422	Illumina MiSeq	AGR1610B.Q2	PAIRED	PCR	METAGENOMIC	freshwater metagenome	ILLUMINA	2015-07-01T00:00:00Z	AGR1610B.Q2	SRP059841	PRJNA287840	MIMS.me,MIGS/MIMS/MIMARKS.water	30.04.13	Canada	North America	Canada: Southwestern British Columbia	49 N 123 W	watershed biome	agricultural	fresh water	not applicable			PyNAST 1.2.2	1610B	Q2
SRR2153418	31432	activated sludge metagenome	10	10	10	SRR2153418	AMPLICON	251	18845500	SAMN03975675	13505818	PKU	public	fastq,sra	ncbi,s3,gs	s3.us-east-1,ncbi.public,gs.US	SRX1140493	Illumina MiSeq	23	SINGLE	PCR	METAGENOMIC	activated sludge metagenome	ILLUMINA	2016-06-01T00:00:00Z	23	SRP062219	PRJNA292372	MIMARKS.survey,MIGS/MIMS/MIMARKS.wastewater	2013-10-01	China	Asia	China	23.12 N 113.38 E	active_sludge	active_sludge	sludge
SRR2154125	31445	activated sludge metagenome	10	10	10	SRR2154125	AMPLICON	251	18845500	SAMN03976539	9461114	PKU	public	fastq,sra	gs,s3	gs.US,s3.us-east-1	SRX1141184	Illumina MiSeq	AS23	PAIRED	PCR	METAGENOMIC	activated sludge metagenome	ILLUMINA	2015-08-15T00:00:00Z	AS23	SRP062254	PRJNA292470	MIMARKS.survey,MIGS/MIMS/MIMARKS.wastewater	2013-10-01	China	Asia	China	23.12 N 113.38 E	active_sludge	active_sludge	sludge			D2
SRR3134637	461814	sediment metagenome	10	10	10	SRR3134637	AMPLICON	592	316950880	PRJNA309589	SAMN04436992	173488665	RUTGERS UNIVERSITY	public	sra,fastq	gs,s3	s3.us-east-1,gs.US	SRX1553580	Illumina MiSeq		SINGLE	PCR	METAGENOMIC	sediment metagenome	ILLUMINA	2016-04-01T00:00:00Z	AA1	SRP069068	Metagenome or environmental	2014-10-01	China	Asia	China:Guizhou		sediment												1
SRR3736136	52210	aquatic metagenome	0	10	10	SRR3736136	AMPLICON	275	19716538	PRJNA326707	SAMN05284530	10196667	INSTITUTION OF URBAN ENVIROMENT	public	sra,fastq	gs,s3	gs.US,s3.us-east-1	SRX1891715	Illumina MiSeq	S3_806	PAIRED	PCR	METAGENOMIC	aquatic metagenome	ILLUMINA	2016-07-06T00:00:00Z	S3_806	SRP077695	Metagenome or environmental	10.09.12	China	Asia	China: Xiamen\, Jiulong Estuary	24.455 N 117.814 E	sediment
SRR5689726	53041	soil metagenome	0	10	10	SRR5689726	AMPLICON	600	40421830	PRJNA390435	SAMN07234931	25757954	WESTERN SYDNEY UNIVERSITY	public	fastq,sra	s3,gs	s3.us-east-1,gs.US	SRX2923573	Illumina MiSeq	I11AA-BLK_S40	PAIRED	PCR	METAGENOMIC	soil metagenome	ILLUMINA	2017-06-15T00:00:00Z	I11AA-BLK_S40	SRP109246	Metagenome or environmental	2015-06-01	Australia	Oceania	Australia: Ingham	18.65 S 146.13 E	bulk soil
SRR6037382	24689	activated sludge metagenome	0	0	10	SRR6037382	AMPLICON	602	18905208	PRJNA407259	SAMN07644456	11587933	PEKING UNIVERSITY	public	fastq,sra	gs,s3	s3.us-east-1,gs.US	SRX3185738	Illumina MiSeq	W6	PAIRED	PCR	OTHER	activated sludge metagenome	ILLUMINA	2017-12-31T00:00:00Z	W6	SRP117643	Metagenome or environmental	24.12.16	uncalculated	uncalculated	missing	missing	missing				missing			6
SRR6429324	33847	freshwater metagenome	0	10	10	SRR6429324	AMPLICON	502	19517258	PRJNA427223	SAMN08225636	10996934	EPA	public	sra,fastq	s3,gs	gs.US,s3.us-east-1	SRX3521159	Illumina HiSeq 2500	781	PAIRED	PCR	METAGENOMIC	freshwater metagenome	ILLUMINA	2017-12-29T00:00:00Z	Bac-J-Lu-Oil-F1-R1_S1_L001_R1_001.fastq	SRP127716	Metagenome or environmental	2015-05-01	USA	North America	USA:Ohio	39.0367 N 84.1381 W	water sample from the Lake Harsha				Bacteria
SRR6429379	22303	freshwater metagenome	0	10	10	SRR6429379	AMPLICON	502	12998788	PRJNA427223	SAMN08225636	7797793	EPA	public	fastq,sra	s3,gs	gs.US,s3.us-east-1	SRX3521104	Illumina HiSeq 2500	603	PAIRED	PCR	METAGENOMIC	freshwater metagenome	ILLUMINA	2017-12-29T00:00:00Z	Bac-J-Lu-Oil-F1-R1_S1_L001_R1_001.fastq	SRP127716	Metagenome or environmental	2015-05-01	USA	North America	USA:Ohio	39.0367 N 84.1381 W	water sample from the Lake Harsha				Bacteria
SRR6429451	42211	freshwater metagenome	0	10	10	SRR6429451	AMPLICON	502	23011680	PRJNA427223	SAMN08225636	14546456	EPA	public	fastq,sra	s3,gs	s3.us-east-1,gs.US	SRX3521032	Illumina HiSeq 2500	169	PAIRED	PCR	METAGENOMIC	freshwater metagenome	ILLUMINA	2017-12-29T00:00:00Z	Bac-J-Lu-Oil-F1-R1_S1_L001_R1_001.fastq	SRP127716	Metagenome or environmental	2015-05-01	USA	North America	USA:Ohio	39.0367 N 84.1381 W	water sample from the Lake Harsha	Bacteria
SRR6937346	12511	plant metagenome	0	10	10	SRR6937346	AMPLICON	288	4084226	PRJNA448553	SAMN08849060	2442986	HARVARD UNIVERSITY	public	fastq,sra	gs,s3	gs.US,s3.us-east-1	SRX3881909	Illumina MiSeq	BogSHB06	PAIRED	PCR	METAGENOMIC	plant metagenome	ILLUMINA	2018-04-04T00:00:00Z	BogSHB06	SRP137065	Metagenome or environmental	2014-06-01	USA	North America	USA	31.02 N 87.68 W	bog water	NA
SRR7818417	21286	activated sludge metagenome	10	10	10	SRR7818417	AMPLICON	602	46478614	PRJNA490320	SAMN10032825	28745819	UNIVERSITY OF MINNESOTA	public	sra	ncbi,s3,gs	gs.US,s3.us-east-1,ncbi.public	SRX4669905	Illumina MiSeq	2d8_S80_L001_R1_001.fastq.gz	PAIRED	PCR	METAGENOMIC	activated sludge metagenome	ILLUMINA	2019-06-01T00:00:00Z	SBR2Week8For	SRP161481	Metagenome or environmental	07.09.15	USA	North America	USA: Brainerd Wastewater Treatment Facility\, Brainerd\, Minnesota	not collected	not collected		15mL collected\, 50uL for DNA Extraction	SBR_2_Week_8_For
SRR7818503	17968	activated sludge metagenome	10	10	10	SRR7818503	AMPLICON	602	43380722	PRJNA490320	SAMN10032925	27100026	UNIVERSITY OF MINNESOTA	public	sra	s3,gs	gs.US,s3.us-east-1	SRX4669819	Illumina MiSeq	3d55_S151_L001_R1_001.fastq.gz	PAIRED	PCR	METAGENOMIC	activated sludge metagenome	ILLUMINA	2019-06-01T00:00:00Z	SBR3Week55For	SRP161481	Metagenome or environmental	01.08.16	USA	North America	USA: Brainerd Wastewater Treatment Facility\, Brainerd\, Minnesota	not collected	not collected		15mL collected\, 50uL for DNA Extraction	SBR_3_Week_55_For
SRR7818554	5549	activated sludge metagenome	10	10	10	SRR7818554	AMPLICON	602	32945654	PRJNA490320	SAMN10032755	22624000	UNIVERSITY OF MINNESOTA	public	sra	gs,s3,ncbi	ncbi.public,gs.US,s3.us-east-1	SRX4669768	Illumina MiSeq	2d27_S23_L001_R1_001.fastq.gz	PAIRED	PCR	METAGENOMIC	activated sludge metagenome	ILLUMINA	2019-06-01T00:00:00Z	SBR2Week27For	SRP161481	Metagenome or environmental	18.01.16	USA	North America	USA: Brainerd Wastewater Treatment Facility\, Brainerd\, Minnesota	not collected	not collected		15mL collected\, 50uL for DNA Extraction	SBR_2_Week_27_For
SRR7818559	26532	activated sludge metagenome	10	10	10	SRR7818559	AMPLICON	602	56412216	PRJNA490320	SAMN10033011	34790616	UNIVERSITY OF MINNESOTA	public	sra	gs,ncbi,s3	s3.us-east-1,gs.US,ncbi.public	SRX4669763	Illumina MiSeq	4d55_S79_L001_R1_001.fastq.gz	PAIRED	PCR	METAGENOMIC	activated sludge metagenome	ILLUMINA	2019-06-01T00:00:00Z	SBR4Week55For	SRP161481	Metagenome or environmental	01.08.16	USA	North America	USA: Brainerd Wastewater Treatment Facility\, Brainerd\, Minnesota	not collected	not collected		15mL collected\, 50uL for DNA Extraction	SBR_4_Week_55_For
SRR8271883	165030	wastewater metagenome	0	10	10	SRR8271883	AMPLICON	598	107214615	PRJNA507892	SAMN10511321	63270211	FLORIDA A&M UNIVERSITY	public	sra	gs,s3	s3.us-east-1,gs.US	SRX5088535	Illumina MiSeq	PAIRED	PCR	GENOMIC	wastewater metagenome	ILLUMINA	2018-12-03T00:00:00Z	A secondary Aug14	SRP172066	2014-08-01	USA	North America	USA: Arizona\, Tucson	29_S24_L001_R1_001.fastq; 29_S24_L001_R2_001.fastq	Metagenome or environmental	not applicable	A secondary Aug14
ERR713307	259289	wastewater metagenome	0	0	9	ERR713307	AMPLICON	SAMEA3182480	290499692	AALBORG UNIVERSITY	public	fastq,sra	s3,ena,gs	s3.us-east-1,gs.US,ena	ERX657229	Illumina MiSeq	PAIRED	PCR	METAGENOMIC	wastewater metagenome	ILLUMINA	2015-03-06T00:00:00Z	SAMEA3182480	ERP009143	602	445408964	PRJEB8105	LIB-MIDAS-502-A-1	04.02.12	Denmark	Europe			MiDAS-DK							mimarks-survey		05.03.15	05.03.15	16.11.18	09.03.18	wastewater treatment plant	wastewater treatment plant	activated sludge
ERR894645	18504	Musa AAB Group	0	0	9	ERR894645	AMPLICON	SAMEA3401876	4177714	TUGRAZ	public	sra,fastq	s3,gs,ena	ena,s3.us-east-1,gs.US	ERX974048	Illumina MiSeq	SINGLE	PCR	METAGENOMIC	Musa AAB Group	ILLUMINA	2015-06-12T00:00:00Z	SAMEA3401876	ERP010526	291	8749532	PRJEB9422	unspecified	2012-11-01	Uganda	Africa			Bananas_Uganda_GMOs							metagenome		11.06.15	11.06.15	16.11.18	21.10.16	Rhizosphere	Control	Soil
ERR894663	10612	Musa AAB Group	0	0	9	ERR894663	AMPLICON	SAMEA3401894	2725114	TUGRAZ	public	fastq,sra	gs,ena,s3	ena,gs.US,s3.us-east-1	ERX974066	Illumina MiSeq	SINGLE	PCR	METAGENOMIC	Musa AAB Group	ILLUMINA	2015-06-12T00:00:00Z	SAMEA3401894	ERP010526	291	5582119	PRJEB9422	unspecified	2012-11-01	Uganda	Africa			Bananas_Uganda_GMOs							metagenome		11.06.15	11.06.15	16.11.18	21.10.16	Rhizosphere	expressing hrap gene	Soil
SRR1692409	13388	biofilm metagenome	0	0	9	SRR1692409	RNA-Seq	SAMN03252394	24611403	TONGJI UNIV	public	sff,sra	gs,s3	gs.US,s3.us-east-1	SRX795249	454 GS FLX Titanium	SINGLE	PCR	METAGENOMIC	biofilm metagenome	LS454	2015-06-04T00:00:00Z	Biofilms on the carbon brushes of EMBR on 250 d	SRP050509	568	11332962	PRJNA269187		2013-07-01	China	Asia	Metagenome or environmental	China:Shanghai		31.3 N 121.5 E
SRR2083872	152542	freshwater metagenome	0	9	9	SRR2083872	AMPLICON	302	53052038	SAMN03798231	32968612	BC CENTRE FOR DISEASE CONTROL	public	fastq,sra	gs,s3	gs.US,s3.us-east-1	SRX1078354	Illumina MiSeq	AGR0810A.Q2	PAIRED	PCR	METAGENOMIC	freshwater metagenome	ILLUMINA	2015-07-01T00:00:00Z	AGR0810A.Q2	SRP059841	PRJNA287840	MIMS.me,MIGS/MIMS/MIMARKS.water	30.04.13	Canada	North America	Canada: Southwestern British Columbia	49 N 123 W	watershed biome	agricultural	fresh water	not applicable			PyNAST 1.2.2	0810A	Q2
SRR2083912	153294	freshwater metagenome	0	9	9	SRR2083912	AMPLICON	302	50925958	SAMN03798271	30922162	BC CENTRE FOR DISEASE CONTROL	public	fastq,sra	s3,gs	s3.us-east-1,gs.US	SRX1078394	Illumina MiSeq	AGR1400A.Q2	PAIRED	PCR	METAGENOMIC	freshwater metagenome	ILLUMINA	2015-07-01T00:00:00Z	AGR1400A.Q2	SRP059841	PRJNA287840	MIMS.me,MIGS/MIMS/MIMARKS.water	30.04.13	Canada	North America	Canada: Southwestern British Columbia	49 N 123 W	watershed biome	agricultural	fresh water	not applicable			PyNAST 1.2.2	1400A	Q2
SRR2157884	154662	Bacteria	0	9	9	SRR2157884	AMPLICON	456	117611356	SAMN03944822	80187378	ACADEMIA SINICA	public	sra,fastq	s3,gs	s3.us-east-1,gs.US	SRX1144520	Illumina MiSeq	Aerobic A_240	PAIRED	PCR	METAGENOMIC	Bacteria	ILLUMINA	2016-07-01T00:00:00Z	Aerobic_240h	SRP062202	PRJNA291469	MIMARKS.survey,MIGS/MIMS/MIMARKS.wastewater	19.06.14	Taiwan	Asia	Taiwan: Dihua sewage treatment plant	25.072716 N 121.510150 E	Wastewater treatment plant	Aerobic tank	Sweage			AB_240
SRR2962916	35144	freshwater metagenome	9	9	9	SRR2962916	AMPLICON	501	18370923	SAMN04299317	11016974	UNIVERSITY OF MICHIGAN	public	fastq,sra	s3,gs	gs.US,s3.us-east-1	SRX1453834	Illumina MiSeq	BRIH13um	PAIRED	PCR	METAGENOMIC	freshwater metagenome	ILLUMINA	2015-12-05T00:00:00Z	BRIH13um	SRP066777	PRJNA304344	MIMS.me,MIGS/MIMS/MIMARKS.water	06.08.13	USA	North America	USA: Michigan\, Barry County\, Bristol Lake	42.4873 N 85.2479 W	Freshwater	Lake	Water	11 m
SRR3657530	11448	aquatic metagenome	0	0	9	SRR3657530	RNA-Seq	601	9241244	PRJNA325101	SAMN05219294	6193878	POLYTEHCNIQUE MONTREAL	public	fastq,sra	s3,gs	gs.US,s3.us-east-1	SRX1837206	Illumina MiSeq	In_Bf_DMA4	PAIRED	PCR	METAGENOMIC	aquatic metagenome	ILLUMINA	2017-06-09T00:00:00Z	In_Bf_DMA4	SRP076392	Metagenome or environmental	2013	Canada	North America	Canada:Montreal	not collected	not applicable					not applicable
SRR5124706	114613	aquatic metagenome	0	9	9	SRR5124706	AMPLICON	501	59253013	PRJNA356973	SAMN06162543	37112128	UNIVERSITY OF MISSISSIPPI	public	fastq,sra,contigs	gs,ncbi,s3	gs.US,s3.us-east-1,ncbi.public	SRX2439606	Illumina MiSeq	mis731p1	PAIRED	PCR	METAGENOMIC	aquatic metagenome	ILLUMINA	2016-12-27T00:00:00Z	mis731p1	SRP095502	Metagenome or environmental	31.07.13	USA	North America	USA: Lower Mississippi River	missing	NA70
SRR5320008	54870	sludge metagenome	0	0	9	SRR5320008	AMPLICON	602	34592726	PRJNA378304	SAMN06545039	19449389	CHINESE ACADEMY OF SCIENCES	public	sra,fastq,unknown_contigs	ncbi,s3,gs	s3.us-east-1,gs.US,ncbi.public	SRX2619416	Illumina MiSeq	C2_3	PAIRED	PCR	METAGENOMIC	sludge metagenome	ILLUMINA	2018-03-07T00:00:00Z	C2_3	SRP101536	Metagenome or environmental	21.03.16	China	Asia	China:Beijing	missing	sludge sample					missing				81
SRR5320011	54279	sludge metagenome	0	0	9	SRR5320011	AMPLICON	602	39865042	PRJNA378304	SAMN06545036	22476500	CHINESE ACADEMY OF SCIENCES	public	fastq,unknown_contigs,sra	s3,gs,ncbi	s3.us-east-1,ncbi.public,gs.US	SRX2619419	Illumina MiSeq	C1_6	PAIRED	PCR	METAGENOMIC	sludge metagenome	ILLUMINA	2018-03-07T00:00:00Z	C1_6	SRP101536	Metagenome or environmental	21.03.16	China	Asia	China:Beijing	missing	sludge sample					missing				78
SRR5341184	26793	plant metagenome	0	9	9	SRR5341184	AMPLICON	410	12944602	PRJNA379055	SAMN06578739	6009631	ZHENGZHOU UNIVERSITY OF LIGHT INDUSTRY	public	fastq,unknown_contigs,sra	gs,s3,ncbi	s3.us-east-1,ncbi.public,gs.US	SRX2637876	Illumina MiSeq	MLZ-1	PAIRED	PCR	METAGENOMIC	plant metagenome	ILLUMINA	2017-08-16T00:00:00Z	MLZ-1	SRP101832	Metagenome or environmental	2015-07-01	China	Asia	China:Zhengzhou	34.7197 N 113.7131 E						Vitis vinifera
SRR5648082	74648	aquatic metagenome	0	9	9	SRR5648082	AMPLICON	601	51679093	PRJNA387662	SAMN07173919	29135596	HEBREW UNIVERSITY	public	fastq,sra	s3,gs	s3.us-east-1,gs.US	SRX2885545	Illumina MiSeq	TFC1	SINGLE	PCR	METAGENOMIC	aquatic metagenome	ILLUMINA	2017-06-06T00:00:00Z	TFC replicate 1	SRP108678	MIMARKS.survey,MIGS/MIMS/MIMARKS.wastewater	01.06.16	Israel	Asia	Israel: Rehovot	31.9048 N 34.8046 E		aquaculture biome	aquaculture	water
SRR6161335	354197	plant metagenome	0	9	9	SRR6161335	AMPLICON	253	91564468	PRJNA385484	SAMN07654349	31255305	OAK RIDGE NATIONAL LABORATORY	public	fastq,sra	gs,s3	gs.US,s3.us-east-1	SRX3272605	Illumina MiSeq	SBSTD5	SINGLE	PCR	METAGENOMIC	plant metagenome	ILLUMINA	2017-10-11T00:00:00Z	SBSTD5	SRP119796	MIMARKS.survey,MIGS/MIMS/MIMARKS.plant-associated	2014-08-01	USA	North America	USA: Knoxville	35.84 N 83.96 W		deciduous forest	plantation	Soil	Populus trichocarpa x deltoides
SRR6429281	69329	freshwater metagenome	0	9	9	SRR6429281	AMPLICON	502	39668542	PRJNA427223	SAMN08225636	25665382	EPA	public	sra,fastq	s3,gs	gs.US,s3.us-east-1	SRX3521202	Illumina HiSeq 2500	209	PAIRED	PCR	METAGENOMIC	freshwater metagenome	ILLUMINA	2017-12-29T00:00:00Z	Bac-J-Lu-Oil-F1-R1_S1_L001_R1_001.fastq	SRP127716	Metagenome or environmental	2015-05-01	USA	North America	USA:Ohio	39.0367 N 84.1381 W	water sample from the Lake Harsha				Bacteria
SRR6429383	62328	freshwater metagenome	0	9	9	SRR6429383	AMPLICON	502	35207770	PRJNA427223	SAMN08225636	22481048	EPA	public	fastq,sra	s3,gs	gs.US,s3.us-east-1	SRX3521100	Illumina HiSeq 2500	55	PAIRED	PCR	METAGENOMIC	freshwater metagenome	ILLUMINA	2017-12-29T00:00:00Z	Bac-J-Lu-Oil-F1-R1_S1_L001_R1_001.fastq	SRP127716	Metagenome or environmental	2015-05-01	USA	North America	USA:Ohio	39.0367 N 84.1381 W	water sample from the Lake Harsha				Bacteria
SRR6429397	11894	freshwater metagenome	0	9	9	SRR6429397	AMPLICON	502	7181110	PRJNA427223	SAMN08225636	4211610	EPA	public	sra,fastq	gs,s3	gs.US,s3.us-east-1	SRX3521086	Illumina HiSeq 2500	889	PAIRED	PCR	METAGENOMIC	freshwater metagenome	ILLUMINA	2017-12-29T00:00:00Z	Bac-J-Lu-Oil-F1-R1_S1_L001_R1_001.fastq	SRP127716	Metagenome or environmental	2015-05-01	USA	North America	USA:Ohio	39.0367 N 84.1381 W	water sample from the Lake Harsha				Bacteria
SRR6807252	17847	soil metagenome	0	9	9	SRR6807252	AMPLICON	602	46130658	PRJNA436977	SAMN08636549	30285903	ASHVINI'S SHARED SUBMISSIONS	public	sra,fastq	gs,s3	gs.US,s3.us-east-1	SRX3765548	Illumina MiSeq	bacteria_Winter_SP101S_1	PAIRED	PCR	METAGENOMIC	soil metagenome	ILLUMINA	2019-04-02T00:00:00Z	bacteria_Winter_SP101S_1	SRP133948	Metagenome or environmental	15.11.16	USA	North America	USA: Aiken SC	33.19 N 81.42 W	Soil bacteria Winter High Uranium replicate 1	not applicable
SRR7890068	97798	aquatic metagenome	9	9	9	SRR7890068	AMPLICON	467	57026277	PRJNA491504	SAMN10097236	33450565	UNIVERSITY OF WISCONSIN - MILWAUKEE	public	sra,fastq	gs,s3,ncbi	gs.US,s3.us-east-1,ncbi.public	SRX4727642	Illumina MiSeq	PF8	PAIRED	size fractionation	GENOMIC	aquatic metagenome	ILLUMINA	2019-05-31T00:00:00Z	PF8	SRP162354	Metagenome or environmental	07.10.17	USA	North America	USA: Port Washington\, PortFish	not applicable	aquaponics_system							PF8
SRR8084399	32854	soil metagenome	9	9	9	SRR8084399	RNA-Seq	373	22093998	PRJNA491279	SAMN10264141	12684367	ZHEJIANG UNIVERSITY	public	sra,fastq	gs,ncbi,s3	gs.US,s3.us-east-1,ncbi.public	SRX4911421	Illumina HiSeq 2000	PAIRED	PCR	METAGENOMIC	soil metagenome	ILLUMINA	2019-03-01T00:00:00Z	JBB2	SRP161910	20.03.16	China	Asia	China:Zhejiang	J13	Metagenome or environmental	29.28 N 119.33 E	Ultisol soil			not collected
SRR8298078	47965	activated sludge metagenome	0	9	9	SRR8298078	AMPLICON	502	32558716	PRJNA509305	SAMN10578505	19053681	THE UNIVERSITY OF OKLAHOMA	public	sra,fastq	s3,gs	s3.us-east-1,gs.US	SRX5112692	Illumina MiSeq	PAIRED	PCR	METAGENOMIC	activated sludge metagenome	ILLUMINA	2018-12-12T00:00:00Z	SADP5	SRP173033	22.04.15	South Africa	Africa	South Africa	SADP5G16S	Metagenome or environmental	25.7362 S 28.1829 E	Activated sludge from wastewater treatment plant	5	SADP1
SRR8298133	67761	activated sludge metagenome	0	9	9	SRR8298133	AMPLICON	502	42353238	PRJNA509305	SAMN10578683	23252567	THE UNIVERSITY OF OKLAHOMA	public	fastq,sra	gs,s3	s3.us-east-1,gs.US	SRX5112637	Illumina MiSeq	PAIRED	PCR	METAGENOMIC	activated sludge metagenome	ILLUMINA	2018-12-12T00:00:00Z	COCL1C	SRP173033	26.02.15	Colombia	South America	Colombia	COCL1CG16S	Metagenome or environmental	3.5039 N 76.5207 W	Activated sludge from wastewater treatment plant	1C	COCL1
SRR8372134	133369	Bacteriastrum furcatum	9	9	9	SRR8372134	AMPLICON	253	41867278	PRJNA511650	SAMN10145354	22443960	SOUTHWEST UNIVERSITY OF SCIENCE AND TECHNOLOGY	public	fastq,sra	gs,s3	s3.us-east-1,gs.US	SRX5182223	Illumina HiSeq 1000	PAIRED	PCR	GENOMIC	Bacteriastrum furcatum	ILLUMINA	2019-01-04T00:00:00Z	bacteria diversity	SRP174521	19.01.18	China	Asia	China:hunan	As12.4	Microbe\, viral or environmental					sediment
SRR8402006	23264	sludge metagenome	9	9	9	SRR8402006	AMPLICON	410	15490578	PRJNA513057	SAMN10693970	11450418	SHIN'S LAB	public	sra,fastq	s3,gs	gs.US,s3.us-east-1	SRX5211255	Illumina MiSeq	SINGLE	PCR	METAGENOMIC	sludge metagenome	ILLUMINA	2019-01-10T00:00:00Z	Activated sludge	SRP176383	07.07.17	uncalculated	uncalculated	Korea: Daegu	sample_34	Metagenome or environmental	35.907 N 128.5950 E	Shincheon Municipal Wastewater Treatment Plant			environment sample
SRR8475288	157407	freshwater metagenome	0	9	9	SRR8475288	AMPLICON	584	122482074	PRJNA516525	SAMN10790807	66876474	MOTHUR	public	fastq,sra	s3,gs	s3.us-east-1,gs.US	SRX5280814	Illumina MiSeq	PAIRED	PCR	METAGENOMIC	freshwater metagenome	ILLUMINA	2019-01-23T00:00:00Z	Kuiva14_9m_Prok_515FB_806RB	SRP181284	2016-09-01	Finland	Europe	Finland: Korkeakoski (Hyytiala)\, Lake Kuivajarvi	K14_R1.fastq.gz.Kuiva14_9m_Prok_515FB_806RB	MIMARKS.survey,MIGS/MIMS/MIMARKS.water	61.84639 N 24.28361 E					water	9	freshwater	lake	Kuiva14_9m_Prok_515FB_806RB	Kuiva14_9m_Prok_515FB_806RB	freshwater metagenome	PCR using primers 515FB_GTGYCAGCMGCCGCGGTAA and 806RB_GGACTACNVGGGTWTCTAAT. Amplicon sequencing via paired-end sequencing in Illumina MiSeq.
SRR8475302	137560	freshwater metagenome	9	9	9	SRR8475302	AMPLICON	586	113126483	PRJNA516525	SAMN10790789	64133854	MOTHUR	public	sra,fastq	ncbi,s3,gs	ncbi.public,s3.us-east-1,gs.US	SRX5280800	Illumina MiSeq	PAIRED	PCR	METAGENOMIC	freshwater metagenome	ILLUMINA	2019-01-23T00:00:00Z	Lovo1_5_9m_Prok_515FB_806RB	SRP181284	2015-09-01	Finland	Europe	Finland: Hameenlinna (Lammi)\, Lake Lovojarvi	L1_R1.fastq.gz.Lovo1_5_9m_Prok_515FB_806RB	MIMARKS.survey,MIGS/MIMS/MIMARKS.water	61.07688 N 25.03779 E					water	05. Sept	freshwater	lake	Lovo1_5_9m_Prok_515FB_806RB	Lovo1_5_9m_Prok_515FB_806RB	freshwater metagenome	PCR using primers 515FB_GTGYCAGCMGCCGCGGTAA and 806RB_GGACTACNVGGGTWTCTAAT. Amplicon sequencing via paired-end sequencing in Illumina MiSeq.
SRR8591569	650326	groundwater metagenome	0	9	9	SRR8591569	AMPLICON	499	595424755	PRJNA522844	SAMN10957038	347884328	JADAVPUR UNIVERSITY	public	sra,fastq	ncbi,s3,gs	gs.US,ncbi.public,s3.us-east-1	SRX5391783	Illumina MiSeq	PAIRED	PCR	METAGENOMIC	groundwater metagenome	ILLUMINA	2019-02-19T00:00:00Z	Microbial community of radon water P3	SRP186286	13.07.16	India	Asia	India: Jharkhand	Microbial community of radon water P3	Metagenome or environmental	24.0401 N 87.2780 E	Ground water
ERR1056328	230661	marine metagenome	0	0	8	ERR1056328	WGS	PRJEB11384	SAMEA3598161	94737502	MAX PLANCK INSTITUTE FOR MARINE MICROBIOLOGY	public	fastq,sra	gs,ena,s3	ena,s3.us-east-1,gs.US	ERX1136515	Illumina MiSeq	PAIRED	PCR	METAGENOMIC	marine metagenome	ILLUMINA	2016-02-24T00:00:00Z	SAMEA3598161	6_3	ERP012766	Bacteria V3-V4	23.02.16	16.11.18	MAX PLANCK INSTITUTE FOR MARINE MICROBIOLOGY	2016-02-23T09:50:38Z	2015-10-12T09:33:09Z	public	562	147157452				MAX PLANCK INSTITUTE FOR MARINE MICROBIOLOGY	23.02.16	12.10.15	SAMEA3598161	6_3
ERR1447453	216951	metagenome	0	8	8	ERR1447453	AMPLICON	PRJEB14325	SAMEA4028414	39947111	WDRC KAUST	public	fastq,sra	s3,ena,gs	gs.US,ena,s3.us-east-1	ERX1517829	Illumina MiSeq	SINGLE	PCR	OTHER	metagenome	ILLUMINA	2017-12-02T00:00:00Z	SAMEA4028414	SS4S6_B2	ERP015961	unspecified	01.12.17	16.11.18	WDRC KAUST	2017-12-01T17:02:39Z	2016-10-21T09:44:26Z	public	282	64021098	Nepal	Asia	07.07.15	WDRC KAUST	01.12.17	21.10.16	SAMEA4028414	SS4S6_B2	Nepal water	Nepal	metagenome	Illumina_MiSeq	source tap	water
ERR1851060	98840	activated sludge metagenome	8	8	8	ERR1851060	AMPLICON	PRJEB19518	SAMEA95550418	44356256	CENTER FOR MICROBIAL COMMUNITIES, AALBORG UNIVERSI	public	sra,unknown_contigs,fastq	s3,ena,gs,ncbi	gs.US,ncbi.public,s3.us-east-1,ena	ERX1913038	Illumina MiSeq	PAIRED	PCR	GENOMIC	activated sludge metagenome	ILLUMINA	2017-03-21T00:00:00Z	SAMEA95550418	ERS1565515	ERP021563	unspecified	20.03.17	16.11.18	Center for Microbial Communities\, Aalborg University	2017-03-20T17:01:24Z	2017-02-20T20:45:38Z	public	602	74656428	Denmark	Europe	19.08.12						MiDAS	Denmark	metagenome	Illumina MiSeq	Wastewater treatment plant	Wastewater activated sludge
ERR2604264	39842	marine metagenome	0	0	8	ERR2604264	AMPLICON	PRJEB27018	SAMEA4698153	9032658	LEIBNIZ-INSTITUT FUR OSTSEEFORSCHUNG WARNEMUENDE	public	sra,fastq	ena,s3,gs	gs.US,s3.us-east-1,ena	ERX2620920	Illumina HiSeq 2500	SINGLE	PCR	METAGENOMIC	marine metagenome	ILLUMINA	2018-07-29T00:00:00Z	SAMEA4698153	341F-785R-cDNA-TF0263-126m_R1_clipped.fastq.bz2	ERP109054	unspecified	28.07.18	16.11.18	Leibniz-Institut fur Ostseeforschung Warnemuende	2018-07-28T17:03:06Z	2018-05-30T08:22:16Z	public	290	14824359	uncalculated	uncalculated	12.02.15	IOW	28.07.18	30.05.18	SAMEA4698153	341F-785R-cDNA-TF0263-126m_R1_clipped.fastq.bz2	Inflow	Baltic Sea	metagenome	Illumina	bacterioplankton	water
ERR712947	98581	wastewater metagenome	8	8	8	ERR712947	AMPLICON	PRJEB8105	SAMEA3182120	44356256	AALBORG UNIVERSITY	public	sra,fastq	gs,ena,s3	s3.us-east-1,gs.US,ena	ERX656869	Illumina MiSeq	PAIRED	PCR	METAGENOMIC	wastewater metagenome	ILLUMINA	2015-03-06T00:00:00Z	SAMEA3182120	16S-AMP-1092	ERP009143	LIB-MIDAS-52-A-1	05.03.15	16.11.18	AALBORG UNIVERSITY	2015-03-05T17:03:36Z	2016-10-21T09:42:57Z	public	602	74656428	Denmark	Europe	19.08.12	AALBORG UNIVERSITY	05.03.15	21.10.16	SAMEA3182120	16S-AMP-1092	MiDAS-DK	Denmark	mimarks-survey	Illumina MiSeq	wastewater treatment plant	activated sludge
ERR713087	140990	wastewater metagenome	8	8	8	ERR713087	AMPLICON	SAMEA3182260	69429192	AALBORG UNIVERSITY	public	fastq,sra	gs,s3,ena	ena,gs.US,s3.us-east-1	ERX657009	Illumina MiSeq	PAIRED	PCR	METAGENOMIC	wastewater metagenome	ILLUMINA	2015-03-06T00:00:00Z	SAMEA3182260	ERP009143	602	115395574	PRJEB8105	LIB-MIDAS-327-A-1	19.08.07	Denmark	Europe			MiDAS-DK							mimarks-survey		05.03.15	05.03.15	16.11.18	09.03.18	wastewater treatment plant	wastewater treatment plant	activated sludge
SRR1299935	68029	freshwater metagenome	8	8	8	SRR1299935	AMPLICON	SAMN02689505	30977295	LOYOLA UNIVERSITY CHICAGO	public	fastq,sra	s3,gs	gs.US,s3.us-east-1	SRX553848	Illumina MiSeq	PAIRED	PCR	METAGENOMIC	freshwater metagenome	ILLUMINA	2014-05-30T00:00:00Z	CR.T2	SRP042298	502	41900434	PRJNA241377		2012-08-01	USA	North America	MIMS.me,MIGS/MIMS/MIMARKS.water	USA: Chicago\, Illinois		41.999273 N 87.779868 W		1 meter	Freshwater biofilm	River	Tile	metagenome
SRR2000351	98891	Fungia	0	0	8	SRR2000351	AMPLICON	500	52583876	SAMN03570361	24954799	RED SEA RESEARCH CENTER	public	fastq,sra	s3,gs	s3.us-east-1,gs.US	SRX1012241	Illumina MiSeq		PAIRED	PCR	METAGENOMIC	Fungia	ILLUMINA	2016-02-02T00:00:00Z	Fungia granulosa microbiome salinity Red Sea	SRP057742	PRJNA282461	Invertebrate	10.03.14	Saudi Arabia	Asia	Saudi Arabia: Red Sea						coral reef
SRR2083896	122857	freshwater metagenome	0	8	8	SRR2083896	AMPLICON	302	41174076	SAMN03798255	25797569	BC CENTRE FOR DISEASE CONTROL	public	fastq,sra	gs,s3	s3.us-east-1,gs.US	SRX1078378	Illumina MiSeq	AGR1200A.Q2	PAIRED	PCR	METAGENOMIC	freshwater metagenome	ILLUMINA	2015-07-01T00:00:00Z	AGR1200A.Q2	SRP059841	PRJNA287840	MIMS.me,MIGS/MIMS/MIMARKS.water	30.04.13	Canada	North America	Canada: Southwestern British Columbia	49 N 123 W	watershed biome	agricultural	fresh water	not applicable			PyNAST 1.2.2	1200A	Q2
SRR2083904	115594	freshwater metagenome	0	8	8	SRR2083904	AMPLICON	302	37123652	SAMN03798263	22527092	BC CENTRE FOR DISEASE CONTROL	public	sra,fastq	gs,s3	s3.us-east-1,gs.US	SRX1078386	Illumina MiSeq	AGR1210A.Q2	PAIRED	PCR	METAGENOMIC	freshwater metagenome	ILLUMINA	2015-07-01T00:00:00Z	AGR1210A.Q2	SRP059841	PRJNA287840	MIMS.me,MIGS/MIMS/MIMARKS.water	30.04.13	Canada	North America	Canada: Southwestern British Columbia	49 N 123 W	watershed biome	agricultural	fresh water	not applicable			PyNAST 1.2.2	1210A	Q2
SRR2083920	134089	freshwater metagenome	0	8	8	SRR2083920	AMPLICON	302	44540168	SAMN03798279	27343735	BC CENTRE FOR DISEASE CONTROL	public	fastq,sra	s3,gs	s3.us-east-1,gs.US	SRX1078402	Illumina MiSeq	AGR1410A.Q2	PAIRED	PCR	METAGENOMIC	freshwater metagenome	ILLUMINA	2015-07-01T00:00:00Z	AGR1410A.Q2	SRP059841	PRJNA287840	MIMS.me,MIGS/MIMS/MIMARKS.water	30.04.13	Canada	North America	Canada: Southwestern British Columbia	49 N 123 W	watershed biome	agricultural	fresh water	not applicable			PyNAST 1.2.2	1410A	Q2
SRR2083952	125688	freshwater metagenome	0	8	8	SRR2083952	AMPLICON	302	42035380	SAMN03798311	25870898	BC CENTRE FOR DISEASE CONTROL	public	sra,fastq	gs,s3	gs.US,s3.us-east-1	SRX1078434	Illumina MiSeq	AGR1810A.Q2	PAIRED	PCR	METAGENOMIC	freshwater metagenome	ILLUMINA	2015-07-01T00:00:00Z	AGR1810A.Q2	SRP059841	PRJNA287840	MIMS.me,MIGS/MIMS/MIMARKS.water	30.04.13	Canada	North America	Canada: Southwestern British Columbia	49 N 123 W	watershed biome	agricultural	fresh water	not applicable			PyNAST 1.2.2	1810A	Q2
SRR2153417	40259	activated sludge metagenome	8	8	8	SRR2153417	AMPLICON	250	19957462	SAMN03975666	15660588	PKU	public	fastq,sra	ncbi,gs,s3	s3.us-east-1,gs.US,ncbi.public	SRX1140492	Illumina MiSeq	2	PAIRED	PCR	METAGENOMIC	activated sludge metagenome	ILLUMINA	2016-06-01T00:00:00Z	2	SRP062219	PRJNA292372	MIMARKS.survey,MIGS/MIMS/MIMARKS.wastewater	2013-06-01	China	Asia	China	23.12 N 113.29 E	active_sludge	active_sludge	sludge
SRR2153448	21454	activated sludge metagenome	8	8	8	SRR2153448	AMPLICON	251	12660135	SAMN03975674	9007458	PKU	public	sra,fastq	ncbi,s3,gs	gs.US,ncbi.public,s3.us-east-1	SRX1140523	Illumina MiSeq	22	SINGLE	PCR	METAGENOMIC	activated sludge metagenome	ILLUMINA	2016-06-01T00:00:00Z	22	SRP062219	PRJNA292372	MIMARKS.survey,MIGS/MIMS/MIMARKS.wastewater	2013-10-01	China	Asia	China	23.12 N 113.37 E	active_sludge	active_sludge	sludge
SRR2154123	40272	activated sludge metagenome	8	8	8	SRR2154123	AMPLICON	250	19957462	SAMN03976530	10943262	PKU	public	fastq,sra	gs,s3	gs.US,s3.us-east-1	SRX1141183	Illumina MiSeq	AS2	PAIRED	PCR	METAGENOMIC	activated sludge metagenome	ILLUMINA	2015-08-15T00:00:00Z	AS2	SRP062254	PRJNA292470	MIMARKS.survey,MIGS/MIMS/MIMARKS.wastewater	2013-06-01	China	Asia	China	23.12 N 113.29 E	active_sludge	active_sludge	sludge			D2
SRR2154162	21292	activated sludge metagenome	8	8	8	SRR2154162	AMPLICON	251	12660135	SAMN03976538	6350416	PKU	public	sra,fastq	s3,gs	gs.US,s3.us-east-1	SRX1141220	Illumina MiSeq	AS22	PAIRED	PCR	METAGENOMIC	activated sludge metagenome	ILLUMINA	2015-08-15T00:00:00Z	AS22	SRP062254	PRJNA292470	MIMARKS.survey,MIGS/MIMS/MIMARKS.wastewater	2013-10-01	China	Asia	China	23.12 N 113.37 E	active_sludge	active_sludge	sludge			D1
SRR3233723	33388	aquatic metagenome	8	8	8	SRR3233723	AMPLICON	413	32426016	PRJNA315049	SAMN04549071	20369419	INSTITUTE OF URBAN ENVIRONMENT, CAS	public	sra,fastq	s3,gs	s3.us-east-1,gs.US	SRX1639414	Illumina MiSeq		SINGLE	PCR	METAGENOMIC	aquatic metagenome	ILLUMINA	2017-01-25T00:00:00Z	XD2BF	SRP071908	Metagenome or environmental	31.10.14	China	Asia	China: Fujian	24.82 N 118.15 E	water												free-living		6
SRR3598180	165786	freshwater metagenome	8	8	8	SRR3598180	AMPLICON	502	91482472	PRJNA323602	SAMN05182310	61988613	UNIVERSITY OF GEORGIA	public	fastq,sra	s3,gs	s3.us-east-1,gs.US	SRX1805201	Illumina MiSeq	NORO604_SP13	PAIRED	PCR	METAGENOMIC	freshwater metagenome	ILLUMINA	2016-05-31T00:00:00Z	NORO604_SP13	SRP075852	MIMARKS.survey,MIGS/MIMS/MIMARKS.water	20.04.13	USA	North America	USA: Upper Oconnee Watershed\, Georgia	33.9455 N 83.3542 W		fresh water	0.13 -0.35m	stream	water						filtration			2022-07-06
SRR3944941	81977	freshwater metagenome	0	0	8	SRR3944941	AMPLICON	591	60146614	PRJNA330881	SAMN05429675	30588705	PEKING UNIVERSITY	public	fastq,sra	s3,gs	gs.US,s3.us-east-1	SRX1970928	Illumina MiSeq	16LS_FSL	PAIRED	PCR	METAGENOMIC	freshwater metagenome	ILLUMINA	2017-12-05T00:00:00Z	16LS_FSL	SRP079372	Metagenome or environmental	2014-10-01	China	Asia	China	29.67 N 113.32 E	the Yangtze River						16LS_FSL
SRR4176493	105131	freshwater metagenome	0	2	8	SRR4176493	AMPLICON	250	38383739	PRJNA330958	SAMN05432880	18982675	UNIVERSITY OF COLORADO BOULDER	public	fastq,sra	gs,s3	s3.us-east-1,gs.US	SRX2141100	Illumina MiSeq	NO127	PAIRED	PCR	METAGENOMIC	freshwater metagenome	ILLUMINA	2017-12-31T00:00:00Z	NO127	SRP086804	Metagenome or environmental	2014	USA	North America	USA: Louisiana\, New Orleans	30 N 90 W	Algiers DWTP/DWDS fin sample NO127
SRR5262288	695430	soil metagenome	0	8	8	SRR5262288	AMPLICON	256	226344479	PRJNA374976	SAMN06341004	100483555	NJAU	public	sra,unknown_contigs,fastq	s3,ncbi,gs	s3.us-east-1,gs.US,ncbi.public	SRX2566660	Illumina MiSeq		SINGLE	PCR	METAGENOMIC	soil metagenome	ILLUMINA	2017-02-22T00:00:00Z	soil bacteria	SRP100034	Metagenome or environmental	2016-04-01	China	Asia	China:Hainan province\, Xinglong town	18.73 N 110.20 E						soil samples
SRR5856757	28383	sludge metagenome	0	0	8	SRR5856757	AMPLICON	502	19718058	PRJNA395301	SAMN07375151	11034060	CHINESE ACADEMY OF SCIENCES	public	sra,fastq	s3,gs	s3.us-east-1,gs.US	SRX3025723	Illumina MiSeq	W7_6_1	PAIRED	PCR	METAGENOMIC	sludge metagenome	ILLUMINA	2018-07-21T00:00:00Z	W7_6_1	SRP113280	Metagenome or environmental	03.05.16	China	Asia	China:Beijing	not collected	sludge sample				not applicable			51
SRR5880479	29065	sludge metagenome	0	0	8	SRR5880479	AMPLICON	602	22015742	PRJNA395776	SAMN07420621	13016540	BEIJING UNIVERSITY OF TECHNOLOGY	public	fastq,sra	gs,s3	gs.US,s3.us-east-1	SRX3047254	Illumina MiSeq		PAIRED	PCR	METAGENOMIC	sludge metagenome	ILLUMINA	2018-07-27T00:00:00Z	U3-201612-2	SRP113593	MIMS.me,MIGS/MIMS/MIMARKS.wastewater	27.08.16	China	Asia	China: Beijing	39.9 N 116.3 E		active sludge	wastewater sludge	water
SRR5894350	20423	sludge metagenome	0	0	8	SRR5894350	AMPLICON	602	18591566	PRJNA396630	SAMN07430304	11004917	BEIJING UNIVERSITY OF TECHNOLOGY	public	sra,fastq	s3,gs	s3.us-east-1,gs.US	SRX3059928	Illumina MiSeq		PAIRED	PCR	METAGENOMIC	sludge metagenome	ILLUMINA	2018-08-03T00:00:00Z	U3-201612-d4	SRP114479	MIMS.me,MIGS/MIMS/MIMARKS.wastewater	27.08.16	China	Asia	China: Beijing	39.9 N 116.3 E		active sludge with diameter <0.5	wastewater	water
SRR6171691	206484	marine sediment metagenome	0	0	8	SRR6171691	AMPLICON	253	55306821	PRJNA414249	SAMN07783008	18079177	GEORGIA INSTITUTE OF TECHNOLOGY	public	sra,fastq	s3,gs	gs.US,s3.us-east-1	SRX3282566	Illumina MiSeq	DC.260	PAIRED	PCR	METAGENOMIC	marine sediment metagenome	ILLUMINA	2018-07-20T00:00:00Z	DC.260	SRP119940	MIMARKS.survey,MIGS/MIMS/MIMARKS.sediment	2012-10-01	USA	North America	USA:Gulf of Mexico	28.9761 N 87.8683 W		marine sediment	deep marine sediment	sediment		2022-05-03					-1500
SRR6419800	397342	freshwater metagenome	0	0	8	SRR6419800	AMPLICON	602	287697606	PRJNA414894	SAMN08239896	178925177	UNIVERSIDADE FEDERAL DE SAO CARLOS (UFSCAR)	public	fastq,sra	gs,s3	s3.us-east-1,gs.US	SRX3512826	Illumina MiSeq	LMPB_PA15F	PAIRED	PCR	METAGENOMIC	freshwater metagenome	ILLUMINA	2018-03-05T00:00:00Z	15F	SRP127556	MIMARKS.survey,MIGS/MIMS/MIMARKS.water	11.09.13	Brazil	South America	Brazil: Para\, Curuai	2.133265 S 55.488798 W		freshwater biome	lake	water		0-30cm				Aug 86
SRR6424134	134065	freshwater metagenome	0	8	8	SRR6424134	AMPLICON	600	92208073	PRJNA414894	SAMN08195237	46576869	UNIVERSIDADE FEDERAL DE SAO CARLOS (UFSCAR)	public	sra,fastq	gs,s3	s3.us-east-1,gs.US	SRX3516578	Illumina MiSeq	LMPB_s63F	PAIRED	PCR	METAGENOMIC	freshwater metagenome	ILLUMINA	2018-03-05T00:00:00Z	s63	SRP127556	MIMARKS.survey,MIGS/MIMS/MIMARKS.water	2016	Brazil	South America	Brazil: Amazon\, lake Janauaca	3.38188 S 60.25634 W		freshwater biome	lake	water		0-30cm			32m			LJ64
SRR6429561	22363	freshwater metagenome	0	0	8	SRR6429561	AMPLICON	502	13266354	PRJNA427223	SAMN08225636	7677957	EPA	public	sra,fastq	gs,s3	gs.US,s3.us-east-1	SRX3520922	Illumina HiSeq 2500	665	PAIRED	PCR	METAGENOMIC	freshwater metagenome	ILLUMINA	2017-12-29T00:00:00Z	Bac-J-Lu-Oil-F1-R1_S1_L001_R1_001.fastq	SRP127716	Metagenome or environmental	2015-05-01	USA	North America	USA:Ohio	39.0367 N 84.1381 W	water sample from the Lake Harsha	Bacteria
SRR6998816	16357	freshwater metagenome	0	8	8	SRR6998816	AMPLICON	501	14119394	PRJNA445682	SAMN08916545	9759064	UNIVERSITY OF PRETORIA	public	sra,fastq	gs,s3	gs.US,s3.us-east-1	SRX3933251	Illumina MiSeq	Chloraminated water, site 3.1, month 3	PAIRED	PCR	GENOMIC	freshwater metagenome	ILLUMINA	2019-04-19T00:00:00Z	CHM3.1_3	SRP139569	MIMS.me,MIGS/MIMS/MIMARKS.water	01.12.14	South Africa	Africa	South Africa: Gauteng	26.342704 S 28.566675 E					Drinking water	Distribution system	Water							not applicable
SRR7549651	345630	metagenome	0	8	8	SRR7549651	AMPLICON	602	254772420	PRJNA477417	SAMN09702151	137012247	NIFS	public	sra,fastq	s3,gs,ncbi	ncbi.public,gs.US,s3.us-east-1	SRX4415764	Illumina MiSeq	N12	PAIRED	PCR	METAGENOMIC	metagenome	ILLUMINA	2018-07-23T00:00:00Z	NIFS171107_Nov	SRP151088	Metagenome or environmental	07.11.17	South Korea	Asia	South Korea: Namhae-gun	37.84 N 127.91 E	Stream
SRR7818461	21589	activated sludge metagenome	8	8	8	SRR7818461	AMPLICON	602	50453620	PRJNA490320	SAMN10032923	31356019	UNIVERSITY OF MINNESOTA	public	sra	gs,s3	s3.us-east-1,gs.US	SRX4669861	Illumina MiSeq	3d54_S140_L001_R1_001.fastq.gz	PAIRED	PCR	METAGENOMIC	activated sludge metagenome	ILLUMINA	2019-06-01T00:00:00Z	SBR3Week54For	SRP161481	Metagenome or environmental	25.07.16	USA	North America	USA: Brainerd Wastewater Treatment Facility\, Brainerd\, Minnesota	not collected	not collected		15mL collected\, 50uL for DNA Extraction	SBR_3_Week_54_For
SRR7890076	96672	aquatic metagenome	8	8	8	SRR7890076	AMPLICON	467	61718739	PRJNA491504	SAMN10097229	36764302	UNIVERSITY OF WISCONSIN - MILWAUKEE	public	fastq,sra	s3,ncbi,gs	gs.US,ncbi.public,s3.us-east-1	SRX4727635	Illumina MiSeq	PF1	PAIRED	size fractionation	GENOMIC	aquatic metagenome	ILLUMINA	2019-05-31T00:00:00Z	PF1	SRP162354	Metagenome or environmental	07.10.17	USA	North America	USA: Port Washington\, PortFish	not applicable	aquaponics_system							PF1
SRR7890078	114238	aquatic metagenome	0	8	8	SRR7890078	AMPLICON	467	64129779	PRJNA491504	SAMN10097234	36595891	UNIVERSITY OF WISCONSIN - MILWAUKEE	public	sra,fastq	ncbi,s3,gs	gs.US,ncbi.public,s3.us-east-1	SRX4727633	Illumina MiSeq	PF6	PAIRED	size fractionation	GENOMIC	aquatic metagenome	ILLUMINA	2019-05-31T00:00:00Z	PF6	SRP162354	Metagenome or environmental	07.10.17	USA	North America	USA: Port Washington\, PortFish	not applicable	aquaponics_system							PF6
SRR8475276	157010	freshwater metagenome	0	0	8	SRR8475276	AMPLICON	598	161706915	PRJNA516525	SAMN10790808	95223921	MOTHUR	public	fastq,sra	gs,s3	gs.US,s3.us-east-1	SRX5280826	Illumina MiSeq	PAIRED	PCR	METAGENOMIC	freshwater metagenome	ILLUMINA	2019-01-23T00:00:00Z	Kuiva14_9m_Bac_27F_338R	SRP181284	2016-09-01	Finland	Europe	Finland: Korkeakoski (Hyytiala)\, Lake Kuivajarvi	K14-53_R1.fastq.gz.Kuiva14_9m_Bac_27F_338R	MIMARKS.survey,MIGS/MIMS/MIMARKS.water	61.84639 N 24.28361 E					water	9	freshwater	lake	Kuiva14_9m_Bac_27F_338R	Kuiva14_9m_Bac_27F_338R	freshwater metagenome	PCR using primers 27F_AGAGTTTGATCMTGGCTCAG and 338R_TGCTGCCTCCCGTAGGAGT . Amplicon sequencing via paired-end sequencing in Illumina MiSeq.
SRR8499517	37680	groundwater metagenome	0	8	8	SRR8499517	AMPLICON	449	20002501	PRJNA517456	SAMN10833464	10267416	CHINA UNIVERSITY OF GEOSCIENCE(WUHAN)	public	sra,fastq	s3,gs	gs.US,s3.us-east-1	SRX5303440	Illumina MiSeq	PAIRED	PCR	GENOMIC	groundwater metagenome	ILLUMINA	2019-04-15T00:00:00Z	1701_JB2	SRP182747	2017-01-01	China	Asia	China:Jianghan plain	1701_JB2	Metagenome or environmental	30.18 N 113.61 E	groundwater
SRR8591570	602584	groundwater metagenome	0	8	8	SRR8591570	AMPLICON	500	565419084	PRJNA522844	SAMN10957037	330985911	JADAVPUR UNIVERSITY	public	fastq,sra	gs,ncbi,s3	ncbi.public,gs.US,s3.us-east-1	SRX5391782	Illumina MiSeq	PAIRED	PCR	METAGENOMIC	groundwater metagenome	ILLUMINA	2019-02-19T00:00:00Z	Microbial community of radon water P2	SRP186286	13.07.16	India	Asia	India: Jharkhand	Microbial community of radon water P2	Metagenome or environmental	24.0419 N 87.2776 E	Ground water
DRR129197	146624	freshwater metagenome	7	7	7	DRR129197	AMPLICON	PRJDB6968	SAMD00116768	49039938	HU-RCZC	public	sra	gs,s3	gs.US,s3.us-east-1	DRX121937	Illumina MiSeq	PAIRED	PCR	METAGENOMIC	freshwater metagenome	ILLUMINA	2018-05-08T00:00:00Z	SAMD00116768	BKK_E1_16_fw	DRP004196								300	72848905	Thailand	Asia	19.01.15						16S rRNA metagenomic in BKK
ERR1994837	63469	unidentified bacterium	0	3	7	ERR1994837	AMPLICON	PRJEB21065	SAMEA104106597	23174952	STATE KEY LABORATORY OF LAKE SCIENCE AND ENVIRONME	public	sra,fastq	gs,ena,s3	ena,s3.us-east-1,gs.US	ERX2054706	Illumina MiSeq	PAIRED	PCR	METAGENOMIC	bacterium	ILLUMINA	2017-07-28T00:00:00Z	SAMEA104106597	20H	ERP023292	unspecified	27.07.17	16.11.18	State Key Laboratory of Lake Science and Environment	2017-07-27T17:40:49Z	2017-05-31T05:13:14Z	public			China	Asia	25.06.15	State Key Laboratory of Lake Science and Environment	27.07.17	31.05.17	SAMEA104106597	20H	Macropyte biodegradation by bacteria	China	metagenome	Illumina Miseq	large lake biome	aquatic macrophyte leave
ERR894647	19140	Musa AAB Group	0	3	7	ERR894647	AMPLICON	SAMEA3401878	5374314	TUGRAZ	public	fastq,sra	gs,s3,ena	s3.us-east-1,gs.US,ena	ERX974050	Illumina MiSeq	SINGLE	PCR	METAGENOMIC	Musa AAB Group	ILLUMINA	2015-06-12T00:00:00Z	SAMEA3401878	ERP010526	291	11008507	PRJEB9422	unspecified	2012-11-01	Uganda	Africa			Bananas_Uganda_GMOs							metagenome		11.06.15	11.06.15	16.11.18	21.10.16	Rhizosphere	Control	Soil
SRR1524610	99963	root metagenome	0	7	7	SRR1524610	AMPLICON	SAMN02928938	41107532	UC DAVIS	public	fastq,sra	gs,s3	s3.us-east-1,gs.US	SRX660051	Illumina MiSeq	PAIRED	PCR	METAGENOMIC	root metagenome	ILLUMINA	2014-07-26T00:00:00Z	JE.Lundberg.43	SRP044745	494	61597848	PRJNA255789	FieldRun1	08.07.13	USA	North America	MIMS.me,MIGS/MIMS/MIMARKS.host-associated	USA: California\, Central Valley		39.41028 N 121.75139 W
SRR1553245	15328	aquatic metagenome	7	7	7	SRR1553245	AMPLICON	SAMN02991509	4916375	UNIVERSITY OF BRITISH COLUMBIA	public	sra,fastq	s3,gs	gs.US,s3.us-east-1	SRX682750	454 GS FLX	SINGLE	PCR	METAGENOMIC	aquatic metagenome	LS454	2014-10-31T00:00:00Z	sak_2011_1_27_30	SRP045539	400	8864652	PRJNA257655	sak_2011_1_27_30	27.01.11	Canada	North America	Microbe\, viral or environmental	Canada: Sakinaw Lake\, BC		40.968 N 124.226 W		30
SRR1653450	188707	freshwater metagenome	0	7	7	SRR1653450	AMPLICON	SAMN03140100	72606909	MIT	public	fastq,sra	gs,s3	s3.us-east-1,gs.US	SRX760281	Illumina MiSeq	PAIRED	PCR	METAGENOMIC	freshwater metagenome	ILLUMINA	2014-11-20T00:00:00Z	16S rRNA sequences from lake water	SRP049321	500	112807000	PRJNA264605	21 meters	12.08.13	USA	North America	MIMS.me,MIGS/MIMS/MIMARKS.water	USA: Massachusetts		42.433641 N 71.149568 W		21 meters
SRR1761077	232716	freshwater metagenome	0	7	7	SRR1761077	AMPLICON	502	134373352	SAMN03282260	75999082	UNIVERSITY OF WISCONSIN - MILWAUKEE	public	sra,fastq	gs,s3	s3.us-east-1,gs.US	SRX844404	Illumina MiSeq	SLM_beach_77	PAIRED	PCR	METAGENOMIC	freshwater metagenome	ILLUMINA	2015-01-15T00:00:00Z	KA_Berm_09_18_13	SRP052297	PRJNA272391	Metagenome or environmental	18.09.13	USA	North America	USA:WI\,Sheboygan	43.667666 N 87.714781 W					freshwater beaches	not applicable				not applicable	not applicable	not applicable	not applicable	not applicable	not applicable
SRR2068612	12861	marine metagenome	0	7	7	SRR2068612	AMPLICON	415	7224358	SAMN03387592	3967625	UNIVERSITY OF BRITISH COLUMBIA	public	sra,fastq	gs,s3	gs.US,s3.us-east-1	SRX1063990	454 GS FLX	SI024_S3_40m_HR	SINGLE	PCR	METAGENOMIC	marine metagenome	LS454	2016-04-07T00:00:00Z	SI024_S3_40m_HRpyrotags	SRP043213	PRJNA247822	Microbe\, viral or environmental	11.08.08	Canada	North America	Canada: Saanich Inlet\, Vancouver Island\, BC	48.6 N 123.5 W	coastal seawater\, sub-surface				seawater
SRR2068613	13148	marine metagenome	0	7	7	SRR2068613	AMPLICON	407	7469092	SAMN03387593	4120688	UNIVERSITY OF BRITISH COLUMBIA	public	fastq,sra	gs,s3	gs.US,s3.us-east-1	SRX1063991	454 GS FLX	SI024_S3_60m_HR	SINGLE	PCR	METAGENOMIC	marine metagenome	LS454	2016-04-07T00:00:00Z	SI024_S3_60m_HRpyrotags	SRP043213	PRJNA247822	Microbe\, viral or environmental	11.08.08	Canada	North America	Canada: Saanich Inlet\, Vancouver Island\, BC	48.6 N 123.5 W	coastal seawater\, sub-surface				seawater
SRR2083880	154859	freshwater metagenome	0	7	7	SRR2083880	AMPLICON	302	52112214	SAMN03798239	32298359	BC CENTRE FOR DISEASE CONTROL	public	fastq,sra	gs,s3	s3.us-east-1,gs.US	SRX1078362	Illumina MiSeq	AGR1000A.Q2	PAIRED	PCR	METAGENOMIC	freshwater metagenome	ILLUMINA	2015-07-01T00:00:00Z	AGR1000A.Q2	SRP059841	PRJNA287840	MIMS.me,MIGS/MIMS/MIMARKS.water	30.04.13	Canada	North America	Canada: Southwestern British Columbia	49 N 123 W	watershed biome	agricultural	fresh water	not applicable			PyNAST 1.2.2	1000A	Q2
SRR2157911	150639	Bacteria	0	7	7	SRR2157911	AMPLICON	457	119486198	SAMN03944835	78438549	ACADEMIA SINICA	public	sra,fastq	s3,gs	s3.us-east-1,gs.US	SRX1144547	Illumina MiSeq	Anoxic #6_0.5	PAIRED	PCR	METAGENOMIC	Bacteria	ILLUMINA	2016-07-01T00:00:00Z	Anoxic_N_0h	SRP062202	PRJNA291469	MIMARKS.survey,MIGS/MIMS/MIMARKS.wastewater	09.06.14	Taiwan	Asia	Taiwan: Dihua sewage treatment plant	25.072716 N 121.510150 E	Wastewater treatment plant	Anoxic tank	Sweage			26_0
SRR2962909	38368	freshwater metagenome	7	7	7	SRR2962909	AMPLICON	501	20039305	SAMN04299311	11918132	UNIVERSITY OF MICHIGAN	public	sra,fastq	gs,s3	gs.US,s3.us-east-1	SRX1453827	Illumina MiSeq	BASH23um	PAIRED	PCR	METAGENOMIC	freshwater metagenome	ILLUMINA	2015-12-05T00:00:00Z	BASH23um	SRP066777	PRJNA304344	MIMS.me,MIGS/MIMS/MIMARKS.water	06.08.13	USA	North America	USA: Michigan\, Allegan County\, Baseline Lake	42.4242 N 85.8567 W	Freshwater	Lake	Water	11 m
SRR2962924	31543	freshwater metagenome	7	7	7	SRR2962924	AMPLICON	501	16503022	SAMN04299325	10053536	UNIVERSITY OF MICHIGAN	public	sra,fastq	gs,s3	gs.US,s3.us-east-1	SRX1453842	Illumina MiSeq	BSTH2	PAIRED	PCR	METAGENOMIC	freshwater metagenome	ILLUMINA	2015-12-05T00:00:00Z	BSTH2	SRP066777	PRJNA304344	MIMS.me,MIGS/MIMS/MIMARKS.water	05.08.13	USA	North America	USA: Michigan\, Barry County\, Bassett Lake	42.6650 N 85.4850 W	Freshwater	Lake	Water	8 m
SRR2962952	36745	freshwater metagenome	7	7	7	SRR2962952	AMPLICON	501	19753537	SAMN04299347	11636460	UNIVERSITY OF MICHIGAN	public	sra,fastq	s3,gs	s3.us-east-1,gs.US	SRX1453867	Illumina MiSeq	PAYE13um	PAIRED	PCR	METAGENOMIC	freshwater metagenome	ILLUMINA	2015-12-05T00:00:00Z	PAYE13um	SRP066777	PRJNA304344	MIMS.me,MIGS/MIMS/MIMARKS.water	07.08.13	USA	North America	USA: Michigan\, Barry County\, Payne Lake	42.6374 N 85.5214 W	Freshwater	Lake	Water	2 m
SRR2962973	37134	freshwater metagenome	7	7	7	SRR2962973	AMPLICON	500	19792252	SAMN04299366	11905153	UNIVERSITY OF MICHIGAN	public	sra,fastq	s3,gs	gs.US,s3.us-east-1	SRX1453887	Illumina MiSeq	SIXH13um	PAIRED	PCR	METAGENOMIC	freshwater metagenome	ILLUMINA	2015-12-05T00:00:00Z	SIXH13um	SRP066777	PRJNA304344	MIMS.me,MIGS/MIMS/MIMARKS.water	07.08.13	USA	North America	USA: Michigan\, Allegan County\, Lake Sixteen	42.5651 N 85.6135 W	Freshwater	Lake	Water	16 m
SRR3223679	427954	soil metagenome	0	7	7	SRR3223679	AMPLICON	628	356928291	PRJNA309906	SAMN04508114	1014566728	INSTITUTE OF URBAN ENVIRONMENT, CAS	public	unknown_contigs,sff,sra	s3,gs,ncbi	gs.US,s3.us-east-1,ncbi.public	SRX1588818	454 GS FLX+		SINGLE	PCR	METAGENOMIC	soil metagenome	LS454	2017-01-26T00:00:00Z	Jiu Longjiang shidi bacteria	SRP070422	Metagenome or environmental	11.04.10	China	Asia	China: Fujian	24.42 N 117.88 E	soil
SRR3233738	27817	aquatic metagenome	7	7	7	SRR3233738	AMPLICON	411	30166178	PRJNA315049	SAMN04549083	18952158	INSTITUTE OF URBAN ENVIRONMENT, CAS	public	sra,fastq	s3,gs	gs.US,s3.us-east-1	SRX1639431	Illumina MiSeq		SINGLE	PCR	METAGENOMIC	aquatic metagenome	ILLUMINA	2017-01-25T00:00:00Z	XD6BF	SRP071908	Metagenome or environmental	29.12.14	China	Asia	China: Fujian	24.82 N 118.15 E	water												free-living		18
SRR5173723	31342	freshwater metagenome	0	7	7	SRR5173723	AMPLICON	500	16985500	PRJNA360847	SAMN06215850	10958677	OKLAHOMA STATE UNIVERSITY	public	sra,fastq,contigs	ncbi,s3,gs	ncbi.public,s3.us-east-1,gs.US	SRX2486676	Illumina MiSeq	Dream_Bot_PA_Sept	PAIRED	PCR	METAGENOMIC	freshwater metagenome	ILLUMINA	2017-01-18T00:00:00Z	Dream_Bot_PA_Sept	SRP096639	MIMS.me,MIGS/MIMS/MIMARKS.water	2015-09-01	USA	North America	USA: Oklahoma	36.509 N 94.955 W		Freshwater	35 M	Lake	water
SRR5173734	53076	freshwater metagenome	0	7	7	SRR5173734	AMPLICON	500	27578000	PRJNA360847	SAMN06215862	15398582	OKLAHOMA STATE UNIVERSITY	public	sra,fastq,contigs	gs,ncbi,s3	gs.US,ncbi.public,s3.us-east-1	SRX2486664	Illumina MiSeq	PDam_Bot_FL_June	PAIRED	PCR	METAGENOMIC	freshwater metagenome	ILLUMINA	2017-01-18T00:00:00Z	PDam_Bot_FL_June	SRP096639	MIMS.me,MIGS/MIMS/MIMARKS.water	2015-06-01	USA	North America	USA: Oklahoma	36.489 N 95.047 W		Freshwater	35 M	Lake	water
SRR5320016	63926	sludge metagenome	0	0	7	SRR5320016	AMPLICON	602	44479974	PRJNA378304	SAMN06545031	25102939	CHINESE ACADEMY OF SCIENCES	public	fastq,sra,unknown_contigs	ncbi,s3,gs	s3.us-east-1,ncbi.public,gs.US	SRX2619424	Illumina MiSeq	C1_1	PAIRED	PCR	METAGENOMIC	sludge metagenome	ILLUMINA	2018-03-07T00:00:00Z	C1_1	SRP101536	Metagenome or environmental	21.03.16	China	Asia	China:Beijing	missing	sludge sample					missing				73
SRR5320022	71361	sludge metagenome	0	0	7	SRR5320022	AMPLICON	602	46478012	PRJNA378304	SAMN06545025	25457783	CHINESE ACADEMY OF SCIENCES	public	unknown_contigs,sra,fastq	ncbi,s3,gs	ncbi.public,gs.US,s3.us-east-1	SRX2619430	Illumina MiSeq	T17	PAIRED	PCR	METAGENOMIC	sludge metagenome	ILLUMINA	2018-03-07T00:00:00Z	T17	SRP101536	Metagenome or environmental	21.03.16	China	Asia	China:Beijing	missing	sludge sample					missing				67
SRR5338242	23533	freshwater metagenome	7	7	7	SRR5338242	AMPLICON	582	37162705	PRJNA373858	SAMN06317739	26461124	TECHNICAL UNIVERSITY OF MUNICH	public	unknown_contigs,fastq,sra	gs,ncbi,s3	s3.us-east-1,ncbi.public,gs.US	SRX2635556	Illumina MiSeq	GRS_September_12m	PAIRED	PCR	METAGENOMIC	freshwater metagenome	ILLUMINA	2017-03-31T00:00:00Z	Gr_S_12m	SRP101782	Microbe\, viral or environmental	2015-09-01	Germany	Europe	Germany: Bavaria\, Osterseen Lake District	47.971911 N 11.299725 E	freshwater		12m										1 L
SRR5365029	643748	rhizosphere metagenome	0	7	7	SRR5365029	AMPLICON	502	484744252	PRJNA379362	SAMN06606462	312071366	BANGABASI EVENING COLLEGE	public	fastq,sra,unknown_contigs	ncbi,gs,s3	gs.US,s3.us-east-1,ncbi.public	SRX2660456	Illumina MiSeq	ISRAa16	PAIRED	PCR	METAGENOMIC	rhizosphere metagenome	ILLUMINA	2017-03-27T00:00:00Z	ISRAa16	SRP102252	Metagenome or environmental	29.12.16	India	Asia	India: West Bengal	22.98 N 87.85 E	Indian Sunderbans
SRR5461388	27818	freshwater metagenome	7	7	7	SRR5461388	AMPLICON	411	30166178	PRJNA383082	SAMN06759305	18953000	INSTITUTE OF URBAN ENVIRONMENT, CAS	public	fastq,sra	s3,gs	gs.US,s3.us-east-1	SRX2749322	Illumina HiSeq 2500	HX2016D06b	PAIRED	PCR	METAGENOMIC	freshwater metagenome	ILLUMINA	2018-04-20T00:00:00Z	HX16D06b	SRP104354	Metagenome or environmental	2016-01-01	China	Asia	China:Xiamen	24.66 N 118.03 E	Houxi midstream
SRR5856737	22222	sludge metagenome	0	0	7	SRR5856737	AMPLICON	502	17840076	PRJNA395301	SAMN07375122	9910508	CHINESE ACADEMY OF SCIENCES	public	fastq,sra	gs,s3	gs.US,s3.us-east-1	SRX3025743	Illumina MiSeq	W7_1_2	PAIRED	PCR	METAGENOMIC	sludge metagenome	ILLUMINA	2018-07-21T00:00:00Z	W7_1_2	SRP113280	Metagenome or environmental	08.05.15	China	Asia	China:Beijing	not collected	sludge sample				not applicable			22
SRR5856754	32089	sludge metagenome	0	0	7	SRR5856754	AMPLICON	502	20171866	PRJNA395301	SAMN07375156	11205839	CHINESE ACADEMY OF SCIENCES	public	fastq,sra	s3,gs	s3.us-east-1,gs.US	SRX3025726	Illumina MiSeq	W7_6_6	PAIRED	PCR	METAGENOMIC	sludge metagenome	ILLUMINA	2018-07-21T00:00:00Z	W7_6_6	SRP113280	Metagenome or environmental	03.05.16	China	Asia	China:Beijing	not collected	sludge sample				not applicable			56
SRR5856762	23328	sludge metagenome	0	0	7	SRR5856762	AMPLICON	502	16286888	PRJNA395301	SAMN07375134	9020986	CHINESE ACADEMY OF SCIENCES	public	fastq,sra	s3,gs	gs.US,s3.us-east-1	SRX3025718	Illumina MiSeq	W7_3_2	PAIRED	PCR	METAGENOMIC	sludge metagenome	ILLUMINA	2018-07-21T00:00:00Z	W7_3_2	SRP113280	Metagenome or environmental	09.10.15	China	Asia	China:Beijing	not collected	sludge sample				not applicable			34
SRR5885317	32229	activated sludge metagenome	0	0	7	SRR5885317	AMPLICON	602	24761464	PRJNA396632	SAMN07426268	14727248	BEIJING UNIVERSITY OF TECHNOLOGY	public	fastq,sra	s3,gs	s3.us-east-1,gs.US	SRX3051287	Illumina MiSeq		PAIRED	PCR	METAGENOMIC	activated sludge metagenome	ILLUMINA	2018-07-31T00:00:00Z	U4-201612-3	SRP114480	MIMS.me,MIGS/MIMS/MIMARKS.wastewater	27.08.16	China	Asia	China: Beijing	39.9 N 116.3 E		active sludge	wastewater	water
SRR6424153	46073	freshwater metagenome	0	0	7	SRR6424153	AMPLICON	598	30524978	PRJNA414894	SAMN08195205	15610491	UNIVERSIDADE FEDERAL DE SAO CARLOS (UFSCAR)	public	fastq,sra	s3,gs	gs.US,s3.us-east-1	SRX3516559	Illumina MiSeq	LMPB_s32.1A	PAIRED	PCR	METAGENOMIC	freshwater metagenome	ILLUMINA	2018-03-05T00:00:00Z	s32.1	SRP127556	MIMARKS.survey,MIGS/MIMS/MIMARKS.water	2015	Brazil	South America	Brazil: Amazon\, lake Janauaca	3.4091 S 60.24621 W		freshwater biome	lake	water		0-30cm			32m			LJ32
SRR6429366	23994	freshwater metagenome	0	7	7	SRR6429366	AMPLICON	502	14673962	PRJNA427223	SAMN08225636	8265297	EPA	public	sra,fastq	gs,s3	gs.US,s3.us-east-1	SRX3521117	Illumina HiSeq 2500	783	PAIRED	PCR	METAGENOMIC	freshwater metagenome	ILLUMINA	2017-12-29T00:00:00Z	Bac-J-Lu-Oil-F1-R1_S1_L001_R1_001.fastq	SRP127716	Metagenome or environmental	2015-05-01	USA	North America	USA:Ohio	39.0367 N 84.1381 W	water sample from the Lake Harsha				Bacteria
SRR6429378	21100	freshwater metagenome	0	0	7	SRR6429378	AMPLICON	502	12484740	PRJNA427223	SAMN08225636	7362002	EPA	public	fastq,sra	gs,s3	s3.us-east-1,gs.US	SRX3521105	Illumina HiSeq 2500	605	PAIRED	PCR	METAGENOMIC	freshwater metagenome	ILLUMINA	2017-12-29T00:00:00Z	Bac-J-Lu-Oil-F1-R1_S1_L001_R1_001.fastq	SRP127716	Metagenome or environmental	2015-05-01	USA	North America	USA:Ohio	39.0367 N 84.1381 W	water sample from the Lake Harsha				Bacteria
SRR6429410	66479	freshwater metagenome	0	7	7	SRR6429410	AMPLICON	502	37473296	PRJNA427223	SAMN08225636	24253450	EPA	public	sra,fastq	s3,gs	s3.us-east-1,gs.US	SRX3521073	Illumina HiSeq 2500	185	PAIRED	PCR	METAGENOMIC	freshwater metagenome	ILLUMINA	2017-12-29T00:00:00Z	Bac-J-Lu-Oil-F1-R1_S1_L001_R1_001.fastq	SRP127716	Metagenome or environmental	2015-05-01	USA	North America	USA:Ohio	39.0367 N 84.1381 W	water sample from the Lake Harsha				Bacteria
SRR6429417	61532	freshwater metagenome	0	0	7	SRR6429417	AMPLICON	502	35831254	PRJNA427223	SAMN08225636	22630535	EPA	public	sra,fastq	gs,s3	gs.US,s3.us-east-1	SRX3521066	Illumina HiSeq 2500	219	PAIRED	PCR	METAGENOMIC	freshwater metagenome	ILLUMINA	2017-12-29T00:00:00Z	Bac-J-Lu-Oil-F1-R1_S1_L001_R1_001.fastq	SRP127716	Metagenome or environmental	2015-05-01	USA	North America	USA:Ohio	39.0367 N 84.1381 W	water sample from the Lake Harsha				Bacteria
SRR6429483	18302	freshwater metagenome	0	7	7	SRR6429483	AMPLICON	502	10974222	PRJNA427223	SAMN08225636	6209900	EPA	public	fastq,sra	gs,s3	s3.us-east-1,gs.US	SRX3521000	Illumina HiSeq 2500	967	PAIRED	PCR	METAGENOMIC	freshwater metagenome	ILLUMINA	2017-12-29T00:00:00Z	Bac-J-Lu-Oil-F1-R1_S1_L001_R1_001.fastq	SRP127716	Metagenome or environmental	2015-05-01	USA	North America	USA:Ohio	39.0367 N 84.1381 W	water sample from the Lake Harsha	Bacteria
SRR6442412	203545	plant metagenome	0	6	7	SRR6442412	AMPLICON	552	173372945	PRJNA356121	SAMN06115142	106750853	GERMAN RESEARCH CENTRE FOR GEOSCIENCES	public	sra,fastq	gs,s3	gs.US,s3.us-east-1	SRX3533675	Illumina MiSeq	SA_PP_M1_Ep	PAIRED	PCR	GENOMIC	plant metagenome	ILLUMINA	2018-01-05T00:00:00Z	SA_PP_M1_Ep	SRP128086	MIMARKS.survey,MIGS/MIMS/MIMARKS.plant-associated	26.08.13	Russia	Europe	Russia: Samoylov\, Polygonal Pond	72.36995 N 126.48256 E		Scorpidium scorpioides			tundra\, ENVO:01000180	peatland\, ENVO:00000044	organic material\, ENVO:01000155		2022-01-16		Moos1_Epiphyte
SRR6965222	1068109	soil metagenome	0	0	7	SRR6965222	RNA-Seq	502	2010340324	PRJNA449249	SAMN06458954	1041972892	ZHEJIANG UNIVERSITY	public	sra	gs,s3	gs.US,s3.us-east-1	SRX3907112	Illumina MiSeq	16S sequencing of different soils	PAIRED	PCR	GENOMIC	soil metagenome	ILLUMINA	2019-05-01T00:00:00Z	Soil01	SRP139012	Metagenome or environmental	02.05.15	China	Asia	China:Zhejiang Province	28.09 N 119.51 E	soil	missing
SRR7511039	45258	soil metagenome	0	7	7	SRR7511039	AMPLICON	502	37925096	PRJNA480520	SAMN09642481	26089094	NORTHWEST MISSOURI STATE UNIVERSITY	public	sra,fastq	s3,gs	s3.us-east-1,gs.US	SRX4381100	Illumina MiSeq	E02	PAIRED	PCR	METAGENOMIC	soil metagenome	ILLUMINA	2018-08-14T00:00:00Z	E02	SRP153081	Metagenome or environmental	01.08.15	USA	North America	USA:Oklahoma\,Picher	36.9871 N 94.8246 W	soil	not applicable
SRR7644749	202456	soil metagenome	0	0	7	SRR7644749	AMPLICON	596	224163435	PRJNA484409	SAMN09764659	157850192	NORTH CAROLINA STATE UNIVERSITY	public	fastq,sra	s3,gs	s3.us-east-1,gs.US	SRX4508028	Illumina MiSeq	B1	PAIRED	PCR	METAGENOMIC	soil metagenome	ILLUMINA	2018-08-04T00:00:00Z	B1	SRP156352	Metagenome or environmental	01.08.16	USA	North America	USA: North Carolina	35.73 N 78.67 W	bac bermudagrass soil A	not applicable
SRR7890077	98005	aquatic metagenome	0	7	7	SRR7890077	AMPLICON	467	58454963	PRJNA491504	SAMN10097233	33986644	UNIVERSITY OF WISCONSIN - MILWAUKEE	public	fastq,sra	s3,gs	s3.us-east-1,gs.US	SRX4727634	Illumina MiSeq	PF5	PAIRED	size fractionation	GENOMIC	aquatic metagenome	ILLUMINA	2019-05-31T00:00:00Z	PF5	SRP162354	Metagenome or environmental	07.10.17	USA	North America	USA: Port Washington\, PortFish	not applicable	aquaponics_system							PF5
SRR7890079	105006	aquatic metagenome	0	7	7	SRR7890079	AMPLICON	467	62299316	PRJNA491504	SAMN10097231	36055563	UNIVERSITY OF WISCONSIN - MILWAUKEE	public	fastq,sra	gs,ncbi,s3	gs.US,s3.us-east-1,ncbi.public	SRX4727632	Illumina MiSeq	PF3	PAIRED	size fractionation	GENOMIC	aquatic metagenome	ILLUMINA	2019-05-31T00:00:00Z	PF3	SRP162354	Metagenome or environmental	07.10.17	USA	North America	USA: Port Washington\, PortFish	not applicable	aquaponics_system							PF3
SRR8064848	311928	Aeromonas sp. LF2-C7	0	0	7	SRR8064848	AMPLICON	500	167011500	PRJNA496555	SAMN10245852	89467911	SHENZHEN UNIVERSITY	public	fastq,sra	gs,s3	s3.us-east-1,gs.US	SRX4893209	Illumina HiSeq 2500	PAIRED	PCR	METAGENOMIC	Aeromonas sp. LF2-C7	ILLUMINA	2018-10-16T00:00:00Z	DMP04427_L1_LF2-C7	SRP165892	26.08.16	China	Asia	China:shenzhen	DMP04427_L1_LF2-C7	MIGS.ba,MIGS/MIMS/MIMARKS.wastewater	not applicable					water		sludge	wastewater treatment plant
SRR8084370	30186	soil metagenome	7	7	7	SRR8084370	RNA-Seq	373	20793506	PRJNA491279	SAMN10264146	11914060	ZHEJIANG UNIVERSITY	public	sra,fastq	ncbi,s3,gs	gs.US,ncbi.public,s3.us-east-1	SRX4911450	Illumina HiSeq 2000	PAIRED	PCR	METAGENOMIC	soil metagenome	ILLUMINA	2019-03-01T00:00:00Z	JUBR2	SRP161910	20.03.16	China	Asia	China:Zhejiang	J18	Metagenome or environmental	29.28 N 119.33 E	Ultisol rhizosphere soil			not collected
SRR8271885	203597	wastewater metagenome	0	7	7	SRR8271885	AMPLICON	598	132357595	PRJNA507892	SAMN10511319	80908968	FLORIDA A&M UNIVERSITY	public	sra	s3,gs	gs.US,s3.us-east-1	SRX5088533	Illumina MiSeq	PAIRED	PCR	GENOMIC	wastewater metagenome	ILLUMINA	2018-12-03T00:00:00Z	West secondary Aug14	SRP172066	2014-08-01	USA	North America	USA: Arizona\, Tucson	25_S22_L001_R1_001.fastq; 25_S22_L001_R2_001.fastq	Metagenome or environmental	not applicable	West secondary Aug14
SRR8298141	47500	activated sludge metagenome	0	0	7	SRR8298141	AMPLICON	502	30627020	PRJNA509305	SAMN10578529	17284283	THE UNIVERSITY OF OKLAHOMA	public	sra,fastq	gs,s3	s3.us-east-1,gs.US	SRX5112629	Illumina MiSeq	PAIRED	PCR	METAGENOMIC	activated sludge metagenome	ILLUMINA	2018-12-12T00:00:00Z	SASC5	SRP173033	22.04.15	South Africa	Africa	South Africa	SASC5G16S	Metagenome or environmental	33.8712 S 18.7345 E	Activated sludge from wastewater treatment plant	5	SASC1
SRR8306148	32832	freshwater metagenome	0	7	7	SRR8306148	AMPLICON	593	48586167	PRJNA509703	SAMN10587376	28150235	KOREA RESEARCH INSTITUTE OF BIOSCIENCE AND BIOTECHNOLOGY	public	fastq,sra	s3,gs	gs.US,s3.us-east-1	SRX5120762	Illumina MiSeq	PAIRED	PCR	METAGENOMIC	freshwater metagenome	ILLUMINA	2018-12-13T00:00:00Z	bacterial community	SRP173161	2018-08-01	South Korea	Asia	South Korea	B_Chuso_170814	Metagenome or environmental	36.43 N 127.50 E	Daechung Reservoir
SRR8402019	37169	sludge metagenome	0	7	7	SRR8402019	AMPLICON	409	23959203	PRJNA513057	SAMN10693970	17359332	SHIN'S LAB	public	sra,fastq	s3,gs	s3.us-east-1,gs.US	SRX5211242	Illumina MiSeq	SINGLE	PCR	METAGENOMIC	sludge metagenome	ILLUMINA	2019-01-10T00:00:00Z	Activated sludge	SRP176383	07.07.17	uncalculated	uncalculated	Korea: Daegu	sample_25	Metagenome or environmental	35.907 N 128.5950 E	Shincheon Municipal Wastewater Treatment Plant			environment sample
SRR8475273	184428	freshwater metagenome	0	0	7	SRR8475273	AMPLICON	598	189500346	PRJNA516525	SAMN10790814	111132045	MOTHUR	public	sra,fastq	gs,s3	s3.us-east-1,gs.US	SRX5280829	Illumina MiSeq	PAIRED	PCR	METAGENOMIC	freshwater metagenome	ILLUMINA	2019-01-23T00:00:00Z	Kuiva12_10m_Bac_27F_338R	SRP181284	2016-09-01	Finland	Europe	Finland: Korkeakoski (Hyytiala)\, Lake Kuivajarvi	K12-53_R1.fastq.gz.Kuiva12_10m_Bac_27F_338R	MIMARKS.survey,MIGS/MIMS/MIMARKS.water	61.84639 N 24.28361 E					water	10	freshwater	lake	Kuiva12_10m_Bac_27F_338R	Kuiva12_10m_Bac_27F_338R	freshwater metagenome	PCR using primers 27F_AGAGTTTGATCMTGGCTCAG and 338R_TGCTGCCTCCCGTAGGAGT . Amplicon sequencing via paired-end sequencing in Illumina MiSeq.
SRR8610390	79002	soil metagenome	0	7	7	SRR8610390	RNA-Seq	600	86146800	PRJNA523645	SAMN10985487	56554848	UNIVERSITY OF CALIFORNIA, SANTA CRUZ	public	fastq,sra	ncbi,s3,gs	s3.us-east-1,gs.US,ncbi.public	SRX5409815	Illumina HiSeq 2500	PAIRED	PCR	METAGENOMIC	soil metagenome	ILLUMINA	2019-06-01T00:00:00Z	KTR_78	SRP186617	11.10.17	USA	North America	USA: Watsonville\, CA	KTR_78	Metagenome or environmental	36.920 N 121.699 W	soil			not applicable											Soil Auger
ERR1447452	184495	metagenome	0	6	6	ERR1447452	AMPLICON	PRJEB14325	SAMEA4028413	38309246	WDRC KAUST	public	sra,fastq	gs,s3,ena	s3.us-east-1,ena,gs.US	ERX1517828	Illumina MiSeq	SINGLE	PCR	OTHER	metagenome	ILLUMINA	2017-12-02T00:00:00Z	SAMEA4028413	SS4S5_B2	ERP015961	unspecified	01.12.17	16.11.18	WDRC KAUST	2017-12-01T17:02:39Z	2016-10-21T09:44:26Z	public	282	60425409	Nepal	Asia	07.07.15	WDRC KAUST	01.12.17	21.10.16	SAMEA4028413	SS4S5_B2	Nepal water	Nepal	metagenome	Illumina_MiSeq	source tap	water
ERR1671116	56938	metagenome	0	0	6	ERR1671116	AMPLICON	PRJEB15624	SAMEA4478177	27166745	AALBORG UNIVERSITY	public	sra,contigs,fastq	ena,gs,s3,ncbi	s3.us-east-1,gs.US,ncbi.public,ena	ERX1741168	Illumina MiSeq	PAIRED	PCR	OTHER	metagenome	ILLUMINA	2016-10-06T00:00:00Z	SAMEA4478177	16SAMP-8064	ERP017451	unspecified	05.10.16	16.11.18	AALBORG UNIVERSITY	2016-10-05T17:03:11Z	2016-10-04T14:06:30Z	public	602	42241136				AALBORG UNIVERSITY	05.10.16	04.10.16	SAMEA4478177	16SAMP-8064
ERR1851381	48081	activated sludge metagenome	0	0	6	ERR1851381	AMPLICON	PRJEB19518	SAMEA95791168	40026753	CENTER FOR MICROBIAL COMMUNITIES, AALBORG UNIVERSI	public	unknown_contigs,fastq,sra	ena,s3,ncbi,gs	ncbi.public,s3.us-east-1,gs.US,ena	ERX1913359	Illumina MiSeq	PAIRED	PCR	GENOMIC	activated sludge metagenome	ILLUMINA	2017-03-21T00:00:00Z	SAMEA95791168	ERS1565836	ERP021563	unspecified	20.03.17	16.11.18	Center for Microbial Communities\, Aalborg University	2017-03-20T17:01:23Z	2017-02-20T20:46:22Z	public	602	59899602	Denmark	Europe	19.08.10						MiDAS	Denmark	metagenome	Illumina MiSeq	Wastewater treatment plant	Wastewater activated sludge
ERR712983	209517	wastewater metagenome	6	6	6	ERR712983	AMPLICON	PRJEB8105	SAMEA3182156	174484873	AALBORG UNIVERSITY	public	fastq,sra	s3,ena,gs	gs.US,ena,s3.us-east-1	ERX656905	Illumina MiSeq	PAIRED	PCR	METAGENOMIC	wastewater metagenome	ILLUMINA	2015-03-06T00:00:00Z	SAMEA3182156	16S-AMP-1150	ERP009143	LIB-MIDAS-89-A-1	05.03.15	16.11.18	AALBORG UNIVERSITY	2015-03-05T17:03:37Z	2018-03-09T12:34:30Z	public	602	276222282	Denmark	Europe	06.05.13	AALBORG UNIVERSITY	05.03.15	09.03.18	SAMEA3182156	16S-AMP-1150	MiDAS-DK	Denmark	mimarks-survey	Illumina MiSeq	wastewater treatment plant	activated sludge
ERR713203	150941	wastewater metagenome	6	6	6	ERR713203	AMPLICON	SAMEA3182376	132246665	AALBORG UNIVERSITY	public	fastq,sra	gs,ena,s3	ena,s3.us-east-1,gs.US	ERX657125	Illumina MiSeq	PAIRED	PCR	METAGENOMIC	wastewater metagenome	ILLUMINA	2015-03-06T00:00:00Z	SAMEA3182376	ERP009143	602	190814134	PRJEB8105	LIB-MIDAS-443-A-1	19.08.09	Denmark	Europe			MiDAS-DK							mimarks-survey		05.03.15	05.03.15	16.11.18	09.03.18	wastewater treatment plant	wastewater treatment plant	activated sludge
ERR713223	73154	wastewater metagenome	6	6	6	ERR713223	AMPLICON	SAMEA3182396	34448474	AALBORG UNIVERSITY	public	sra,fastq	gs,ena,s3	ena,gs.US,s3.us-east-1	ERX657145	Illumina MiSeq	PAIRED	PCR	METAGENOMIC	wastewater metagenome	ILLUMINA	2015-03-06T00:00:00Z	SAMEA3182396	ERP009143	602	56426664	PRJEB8105	LIB-MIDAS-277-A-1	19.08.06	Denmark	Europe			MiDAS-DK							mimarks-survey		05.03.15	05.03.15	16.11.18	09.03.18	wastewater treatment plant	wastewater treatment plant	activated sludge
ERR713411	48515	wastewater metagenome	0	0	6	ERR713411	AMPLICON	SAMEA3182584	40026753	AALBORG UNIVERSITY	public	sra,fastq	ena,gs,s3	ena,s3.us-east-1,gs.US	ERX657333	Illumina MiSeq	PAIRED	PCR	METAGENOMIC	wastewater metagenome	ILLUMINA	2015-03-06T00:00:00Z	SAMEA3182584	ERP009143	602	59899602	PRJEB8105	7-2010-3	19.08.10	Denmark	Europe			MiDAS-DK							mimarks-survey		05.03.15	05.03.15	16.11.18	09.03.18	wastewater treatment plant	wastewater treatment plant	activated sludge
ERR894664	8809	Musa AAB Group	0	5	6	ERR894664	AMPLICON	SAMEA3401895	2111675	TUGRAZ	public	fastq,sra	ena,s3,gs	ena,s3.us-east-1,gs.US	ERX974067	Illumina MiSeq	SINGLE	PCR	METAGENOMIC	Musa AAB Group	ILLUMINA	2015-06-12T00:00:00Z	SAMEA3401895	ERP010526	291	4343655	PRJEB9422	unspecified	2012-11-01	Uganda	Africa			Bananas_Uganda_GMOs							metagenome		11.06.15	11.06.15	16.11.18	21.10.16	Rhizosphere	expressing hrap gene	Soil
SRR1761078	202299	freshwater metagenome	0	6	6	SRR1761078	AMPLICON	502	113295376	SAMN03282261	63350075	UNIVERSITY OF WISCONSIN - MILWAUKEE	public	sra,fastq	gs,s3	s3.us-east-1,gs.US	SRX844405	Illumina MiSeq	SLM_beach_78	PAIRED	PCR	METAGENOMIC	freshwater metagenome	ILLUMINA	2015-01-15T00:00:00Z	KA_SUB_07_30_13	SRP052297	PRJNA272391	Metagenome or environmental	30.07.13	USA	North America	USA:WI\,Sheboygan	43.667666 N 87.714781 W					freshwater beaches	not applicable				not applicable	not applicable	not applicable	not applicable	not applicable	not applicable
SRR2041035	343562	aquatic metagenome	0	0	6	SRR2041035	AMPLICON	500	231865000	SAMN03731563	147884492	UC DAVIS	public	sra,fastq	gs,s3	gs.US,s3.us-east-1	SRX1039322	Illumina MiSeq	3.SedimentCoralPond2.1	PAIRED	PCR	METAGENOMIC	aquatic metagenome	ILLUMINA	2015-06-02T00:00:00Z	3.SedimentCoralPond2.1	SRP058753	PRJNA284506	Metagenome or environmental	13.12.12	USA	North America	USA:CA\, Davis	38.5539 N 121.7381 W					water	missing				not applicable	missing	missing	missing	missing	missing
[truncated: 1,717 more rows]
[truncated: 103 more columns]

## Sheet: A_viridis
#SampleID	Size	Description	1.99	1.97	1.95	Run	Assay Type	AvgSpotLen	Bases	BioProject	BioSample	BioSampleModel	Bytes	Center Name	Collection_Date	Consent	DATASTORE filetype	DATASTORE provider	DATASTORE region	Experiment	geo_loc_name_country	geo_loc_name_country_continent	geo_loc_name	Instrument	Lat_Lon	Library Name	LibraryLayout	LibrarySelection	LibrarySource	Organism	Platform	ReleaseDate	Sample Name	SRA Study	Isolation_Source	Depth	replicate	alkalinity_(mg_per_L)	ammonium_(umol_per_L)	arsenic_(ug_per_L)	cell_count_(cell_per_mL)	CH4_(mmol)	H2S_(uM)	iron_(ug_per_L)	manganese_(ug_per_L)	NO3NO2_(umol_per_L)	oxygen_(mL_per_L)	PO4_(umol_per_L)	salinity_(psu)
[truncated: 10 more rows]
[truncated: 14 more columns]

[truncated: 3 more sheets: A_soli, A_agrarius, A_aquiferis]
